# Supplementary material for: 1,3-Dibenz­yloxy-5-(bromo­meth­yl)benzene
Source: Acta Crystallogr Sect E Struct Rep Online. 2009 Mar 25;65(Pt 4):o823. doi: 10.1107/S1600536809009672 (PMC2968864; doi:10.1107/S1600536809009672)
Supplement: Supplementary file 1 [file e-65-0o823-sup1.cif]

##############################################################################
###                                                                        ###
###        Electronic paper (Acta Crystallographica Section E)             ###
###                                                                        ###
##############################################################################
#                                                                            #
# This CIF contains the data in a paper accepted for publication in Acta     #
# Crystallographica Section E. It conforms to the requirements of Notes      #
# for Authors for Section E, and has been peer reviewed under the auspices   #
# of the IUCr Commission on Journals.                                        #
#                                                                            #
# Full details of the Crystallographic Information File format               #
# are given in the paper "The Crystallographic Information File (CIF):       #
# a New Standard Archive File for Crystallography" by S. R. Hall, F. H.      #
# Allen and I. D. Brown [Acta Cryst. (1991), A47, 655-685].                  #
#                                                                            #
# The current version of the core CIF dictionary is obtainable from          #
# ftp://ftp.iucr.org/pub/cif_core.dic. The current version number is 2.4.    #
#                                                                            #
# Software is freely available for graphical display of the structure(s) in  #
# this CIF.  For information consult the CIF home page http://www.iucr.org/  #
# cif/home.html                                                              #
#                                                                            #
# This file may be used for bona fide research purposes within the           #
# scientific community so long as proper attribution is given to the journal # 
# article from which it was obtained.                                        #
#                                                                            #
##############################################################################
                                             
data_global
_audit_creation_method     'SHELXL97'
_journal_date_recd_electronic     2009-03-13
_journal_date_accepted     2009-03-16
_journal_name_full     'Acta Crystallographica, Section E'
_journal_year     2009
_journal_volume     65
_journal_issue      4
_journal_page_first     o823
_journal_page_last     o823
_journal_paper_category     QO
_journal_coeditor_code     HG2488
_publ_contact_author_name     'Dr. Peihua Zhu'
_publ_contact_author_address
;
School of Chemistry and Chemical Engineering
University of Jinan
Jinan 250022
People's Republic of China;
;
_publ_contact_author_email     chm_zhuph@ujn.edu.cn
_publ_contact_author_phone     '86 531 82765969'
_publ_section_title
;
1,3-Dibenzyloxy-5-(bromomethyl)benzene
;
loop_
    _publ_author_name
    _publ_author_address
    'Peihua Zhu'
;
 School of Chemistry and Chemical Engineering
 University of Jinan
 Jinan 250022
 People's Republic of China
;
    'Yanfang Zhao'
;
 School of Chemistry and Chemical Engineering
 University of Jinan
 Jinan 250022
 People's Republic of China
;
    'Haiyan Chen'
;
 School of Chemistry and Chemical Engineering
 University of Jinan
 Jinan 250022
 People's Republic of China
;
    'Qingtao Cui'
;
 School of Chemistry and Chemical Engineering
 University of Jinan
 Jinan 250022
 People's Republic of China
;
    'Qin Wei'
;
 School of Chemistry and Chemical Engineering
 University of Jinan
 Jinan 250022
 People's Republic of China
;
data_I
_audit_creation_method     SHELXL-97
_chemical_name_systematic
;
1,3-Dibenzyloxy-5-(bromomethyl)benzene
;
_chemical_name_common     ?
_chemical_formula_moiety     'C21 H19 Br1 O2'
_chemical_formula_sum     'C21 H19 Br O2'
_chemical_formula_iupac     'C21 H19 Br1 O2'
_chemical_formula_weight     383.27
_chemical_melting_point     ?
_symmetry_cell_setting     'Triclinic'
_symmetry_space_group_name_H-M     'P -1'
_symmetry_space_group_name_Hall     '-P 1'
loop_
    _symmetry_equiv_pos_as_xyz
    'x, y, z'
    '-x, -y, -z'
_cell_length_a     4.4449(17)
_cell_length_b     11.982(5)
_cell_length_c     16.726(6)
_cell_angle_alpha     86.834(7)
_cell_angle_beta     87.509(7)
_cell_angle_gamma     86.524(7)
_cell_volume     887.1(6)
_cell_formula_units_Z     2
_cell_measurement_reflns_used     1804
_cell_measurement_theta_min     2.44
_cell_measurement_theta_max     25.67
_cell_measurement_temperature     298(2)
_exptl_crystal_description     needle
_exptl_crystal_colour     colorless
_exptl_crystal_size_max     0.20
_exptl_crystal_size_mid     0.15
_exptl_crystal_size_min     0.10
_exptl_crystal_density_diffrn     1.435
_exptl_crystal_density_meas     ?
_exptl_crystal_density_method     'not measured'
_exptl_crystal_F_000     392
_exptl_absorpt_coefficient_mu     2.326
_exptl_absorpt_correction_type     'multi-scan'
_exptl_absorpt_process_details     '(SADABS; Sheldrick, 2003)'
_exptl_absorpt_correction_T_min     0.6533
_exptl_absorpt_correction_T_max     0.8007
_exptl_special_details
;
;
_diffrn_ambient_temperature     298(2)
_diffrn_radiation_type     MoK\a
_diffrn_radiation_wavelength     0.71073
_diffrn_radiation_source     'fine-focus sealed tube'
_diffrn_radiation_monochromator     graphite
_diffrn_measurement_device_type     'Bruker APEXII CCD area-detector'
_diffrn_measurement_method     '\f and \w'
_diffrn_detector_area_resol_mean     0
_diffrn_reflns_number     4223
_diffrn_reflns_av_R_equivalents     0.0225
_diffrn_reflns_av_sigmaI/netI     0.0480
_diffrn_reflns_theta_min     2.15
_diffrn_reflns_theta_max     25.00
_diffrn_reflns_theta_full     25.00
_diffrn_measured_fraction_theta_max     0.970
_diffrn_measured_fraction_theta_full     0.970
_diffrn_reflns_limit_h_min     -5
_diffrn_reflns_limit_h_max     5
_diffrn_reflns_limit_k_min     -13
_diffrn_reflns_limit_k_max     14
_diffrn_reflns_limit_l_min     -19
_diffrn_reflns_limit_l_max     16
_diffrn_standards_number     0
_diffrn_standards_interval_count     0
_diffrn_standards_interval_time     0
_diffrn_standards_decay_%     ?
_refine_special_details
;
Refinement of <i>F</i>^2^ against ALL reflections. The weighted <i>R</i>-factor
<i>wR</i> and goodness of fit <i>S</i> are based on <i>F</i>^2^, conventional
<i>R</i>-factors <i>R</i> are based on <i>F</i>, with <i>F</i> set to zero for
negative <i>F</i>^2^. The threshold expression of <i>F</i>^2^ >
\s(<i>F</i>^2^) is used only for calculating <i>R</i>-factors(gt) <i>etc</i>.
and is not relevant to the choice of reflections for refinement.
<i>R</i>-factors based on <i>F</i>^2^ are statistically about twice as large
as those based on <i>F</i>, and <i>R</i>- factors based on ALL data will be
even larger.
;
_reflns_number_total     3030
_reflns_number_gt     2199
_reflns_threshold_expression     I>2\s(I)
_refine_ls_structure_factor_coef     Fsqd
_refine_ls_matrix_type     full
_refine_ls_R_factor_all     0.0582
_refine_ls_R_factor_gt     0.0373
_refine_ls_wR_factor_gt     0.0835
_refine_ls_wR_factor_ref     0.0900
_refine_ls_goodness_of_fit_ref     1.019
_refine_ls_restrained_S_all     1.019
_refine_ls_number_reflns     3030
_refine_ls_number_parameters     217
_refine_ls_number_restraints     0
_refine_ls_hydrogen_treatment     constr
_refine_ls_weighting_scheme     calc
_refine_ls_weighting_details
                 'calc w=1/[\s^2^(Fo^2^)+(0.0439P)^2^] where P=(Fo^2^+2Fc^2^)/3'
_atom_sites_solution_hydrogens     geom
_atom_sites_solution_primary     direct
_atom_sites_solution_secondary     difmap
_refine_ls_shift/su_max     0.001
_refine_ls_shift/su_mean     0.000
_refine_diff_density_max     0.379
_refine_diff_density_min     -0.404
_refine_ls_extinction_method     none
_refine_ls_extinction_coef     ?
loop_
    _atom_type_symbol
    _atom_type_description
    _atom_type_scat_dispersion_real
    _atom_type_scat_dispersion_imag
    _atom_type_scat_source
    'C' 'C' 0.0033 0.0016
                         'International Tables Vol C Tables 4.2.6.8 and 6.1.1.4'
    'H' 'H' 0.0000 0.0000
                         'International Tables Vol C Tables 4.2.6.8 and 6.1.1.4'
    'O' 'O' 0.0106 0.0060
                         'International Tables Vol C Tables 4.2.6.8 and 6.1.1.4'
    'Br' 'Br' -0.2901 2.4595
                         'International Tables Vol C Tables 4.2.6.8 and 6.1.1.4'
_computing_data_collection     'APEX2 (Bruker, 2004)'
_computing_cell_refinement     'SAINT-Plus (Bruker, 2001)'
_computing_data_reduction     'SAINT-Plus (Bruker, 2001)'
_computing_structure_solution     'SHELXL97 (Sheldrick, 2008)'
_computing_structure_refinement     'SHELXL97 (Sheldrick, 2008)'
_computing_molecular_graphics     'XP in SHELXTL (Sheldrick, 2008)'
_computing_publication_material     'XP in SHELXTL (Sheldrick, 2008)'
loop_
    _atom_site_type_symbol
    _atom_site_label
    _atom_site_fract_x
    _atom_site_fract_y
    _atom_site_fract_z
    _atom_site_U_iso_or_equiv
    _atom_site_adp_type
    _atom_site_calc_flag
    _atom_site_refinement_flags
    _atom_site_occupancy
    _atom_site_disorder_assembly
    _atom_site_disorder_group
    Br Br1 1.29871(8) 0.68293(3) 0.023543(18) 0.07695(18) Uani d . 1 . .
    O O1 0.8518(4) 0.63235(14) 0.34038(10) 0.0550(5) Uani d . 1 . .
    O O2 0.9591(4) 0.27865(14) 0.22300(11) 0.0564(5) Uani d . 1 . .
    C C19 0.7393(9) -0.1122(3) 0.2047(3) 0.0876(12) Uani d . 1 . .
    H H19 0.6533 -0.1810 0.2129 0.105 Uiso calc R 1 . .
    C C5 0.9054(6) 0.4506(2) 0.28173(14) 0.0425(6) Uani d . 1 . .
    H H5 0.7738 0.4187 0.3200 0.051 Uiso calc R 1 . .
    C C12 0.4165(10) 0.8523(4) 0.5579(2) 0.0898(12) Uani d . 1 . .
    H H12 0.3621 0.9099 0.5917 0.108 Uiso calc R 1 . .
    C C6 1.0397(6) 0.3871(2) 0.22160(15) 0.0428(6) Uani d . 1 . .
    C C2 1.2996(5) 0.5448(2) 0.16780(14) 0.0402(6) Uani d . 1 . .
    C C4 0.9692(6) 0.5614(2) 0.28420(14) 0.0422(6) Uani d . 1 . .
    C C9 0.5721(6) 0.6814(2) 0.45747(15) 0.0467(6) Uani d . 1 . .
    C C16 0.9864(6) 0.0932(2) 0.18116(17) 0.0502(7) Uani d . 1 . .
    C C7 1.2350(6) 0.4338(2) 0.16442(14) 0.0425(6) Uani d . 1 . .
    H H7 1.3223 0.3908 0.1240 0.051 Uiso calc R 1 . .
    C C3 1.1667(6) 0.6085(2) 0.22694(14) 0.0427(6) Uani d . 1 . .
    H H3 1.2089 0.6834 0.2287 0.051 Uiso calc R 1 . .
    C C10 0.3915(7) 0.7726(3) 0.43176(19) 0.0670(9) Uani d . 1 . .
    H H10 0.3194 0.7761 0.3803 0.080 Uiso calc R 1 . .
    C C8 0.6577(6) 0.5895(2) 0.40320(15) 0.0493(7) Uani d . 1 . .
    H H8A 0.7606 0.5275 0.4326 0.059 Uiso calc R 1 . .
    H H8B 0.4789 0.5627 0.3812 0.059 Uiso calc R 1 . .
    C C17 0.9854(8) 0.0362(3) 0.2548(2) 0.0673(9) Uani d . 1 . .
    H H17 1.0693 0.0677 0.2976 0.081 Uiso calc R 1 . .
    C C15 1.1188(7) 0.2048(2) 0.16995(17) 0.0560(7) Uani d . 1 . .
    H H15A 1.3311 0.1981 0.1818 0.067 Uiso calc R 1 . .
    H H15B 1.1004 0.2336 0.1149 0.067 Uiso calc R 1 . .
    C C18 0.8630(9) -0.0662(3) 0.2663(2) 0.0809(10) Uani d . 1 . .
    H H18 0.8654 -0.1037 0.3165 0.097 Uiso calc R 1 . .
    C C14 0.6715(8) 0.6790(3) 0.53462(17) 0.0669(8) Uani d . 1 . .
    H H14 0.7948 0.6184 0.5531 0.080 Uiso calc R 1 . .
    C C13 0.5932(10) 0.7634(3) 0.5845(2) 0.0875(12) Uani d . 1 . .
    H H13 0.6611 0.7597 0.6364 0.105 Uiso calc R 1 . .
    C C11 0.3172(9) 0.8579(3) 0.4810(2) 0.0894(11) Uani d . 1 . .
    H H11 0.1990 0.9199 0.4626 0.107 Uiso calc R 1 . .
    C C1 1.5149(6) 0.5949(2) 0.10714(15) 0.0523(7) Uani d . 1 . .
    H H1A 1.6408 0.5358 0.0831 0.063 Uiso calc R 1 . .
    H H1B 1.6449 0.6426 0.1333 0.063 Uiso calc R 1 . .
    C C20 0.7390(10) -0.0585(3) 0.1296(3) 0.0965(13) Uani d . 1 . .
    H H20 0.6564 -0.0909 0.0870 0.116 Uiso calc R 1 . .
    C C21 0.8642(9) 0.0451(3) 0.1187(2) 0.0784(10) Uani d . 1 . .
    H H21 0.8649 0.0821 0.0683 0.094 Uiso calc R 1 . .
loop_
    _atom_site_aniso_label
    _atom_site_aniso_U_11
    _atom_site_aniso_U_22
    _atom_site_aniso_U_33
    _atom_site_aniso_U_12
    _atom_site_aniso_U_13
    _atom_site_aniso_U_23
    Br1 0.0785(3) 0.0946(3) 0.0517(2) 0.01328(19) 0.01038(15) 0.02101(17)
    O1 0.0725(13) 0.0473(11) 0.0460(11) -0.0111(10) 0.0159(9) -0.0164(9)
    O2 0.0716(13) 0.0400(11) 0.0572(12) -0.0051(9) 0.0170(10) -0.0124(9)
    C19 0.083(3) 0.052(2) 0.129(4) -0.0135(19) 0.010(2) -0.024(2)
    C5 0.0473(16) 0.0435(15) 0.0366(14) -0.0023(12) 0.0006(11) -0.0030(11)
    C12 0.108(3) 0.085(3) 0.080(3) -0.019(2) 0.034(2) -0.050(2)
    C6 0.0455(15) 0.0430(16) 0.0404(14) 0.0007(12) -0.0035(12) -0.0077(12)
    C2 0.0348(14) 0.0499(16) 0.0364(13) -0.0010(12) -0.0070(11) -0.0034(12)
    C4 0.0452(15) 0.0466(16) 0.0353(13) 0.0001(12) -0.0032(11) -0.0088(12)
    C9 0.0504(17) 0.0514(16) 0.0380(14) -0.0055(13) 0.0068(12) -0.0046(12)
    C16 0.0511(17) 0.0415(16) 0.0582(18) 0.0036(13) 0.0017(13) -0.0140(14)
    C7 0.0461(16) 0.0450(16) 0.0363(14) 0.0047(12) -0.0003(11) -0.0096(11)
    C3 0.0459(15) 0.0436(15) 0.0392(14) -0.0052(12) -0.0025(12) -0.0053(12)
    C10 0.071(2) 0.071(2) 0.0597(19) 0.0100(18) -0.0068(16) -0.0173(17)
    C8 0.0568(18) 0.0486(16) 0.0419(15) -0.0026(14) 0.0053(13) -0.0030(12)
    C17 0.081(2) 0.058(2) 0.065(2) -0.0096(17) -0.0008(17) -0.0114(16)
    C15 0.0654(19) 0.0506(17) 0.0520(17) -0.0011(15) 0.0092(14) -0.0154(14)
    C18 0.095(3) 0.060(2) 0.086(3) -0.003(2) 0.010(2) -0.004(2)
    C14 0.090(2) 0.065(2) 0.0463(17) -0.0059(17) -0.0089(15) -0.0032(15)
    C13 0.130(3) 0.091(3) 0.0449(19) -0.025(3) 0.004(2) -0.019(2)
    C11 0.096(3) 0.069(2) 0.102(3) 0.019(2) 0.007(2) -0.029(2)
    C1 0.0479(17) 0.0649(18) 0.0443(15) -0.0028(14) -0.0011(12) -0.0059(14)
    C20 0.108(3) 0.074(3) 0.115(4) -0.012(2) -0.026(3) -0.045(3)
    C21 0.100(3) 0.063(2) 0.075(2) 0.004(2) -0.0199(19) -0.0196(18)
_geom_special_details
;
All e.s.d.'s (except the e.s.d. in the dihedral angle between two l.s. planes)
are estimated using the full covariance matrix. The cell e.s.d.'s are taken
into account individually in the estimation of e.s.d.'s in distances, angles
and torsion angles; correlations between e.s.d.'s in cell parameters are only
used when they are defined by crystal symmetry. An approximate (isotropic)
treatment of cell e.s.d.'s is used for estimating e.s.d.'s involving l.s.
planes.
;
loop_
    _geom_bond_atom_site_label_1
    _geom_bond_atom_site_label_2
    _geom_bond_site_symmetry_2
    _geom_bond_distance
    _geom_bond_publ_flag
    Br1 C1 . 1.955(3) ?
    O1 C4 . 1.368(3) ?
    O1 C8 . 1.424(3) ?
    O2 C6 . 1.368(3) ?
    O2 C15 . 1.425(3) ?
    C19 C18 . 1.348(5) ?
    C19 C20 . 1.379(6) ?
    C19 H19 . 0.9300 ?
    C5 C4 . 1.377(4) ?
    C5 C6 . 1.387(3) ?
    C5 H5 . 0.9300 ?
    C12 C13 . 1.352(5) ?
    C12 C11 . 1.375(5) ?
    C12 H12 . 0.9300 ?
    C6 C7 . 1.381(4) ?
    C2 C3 . 1.374(3) ?
    C2 C7 . 1.383(4) ?
    C2 C1 . 1.491(4) ?
    C4 C3 . 1.391(4) ?
    C9 C10 . 1.376(4) ?
    C9 C14 . 1.380(4) ?
    C9 C8 . 1.487(3) ?
    C16 C21 . 1.368(4) ?
    C16 C17 . 1.374(4) ?
    C16 C15 . 1.493(4) ?
    C7 H7 . 0.9300 ?
    C3 H3 . 0.9300 ?
    C10 C11 . 1.364(4) ?
    C10 H10 . 0.9300 ?
    C8 H8A . 0.9700 ?
    C8 H8B . 0.9700 ?
    C17 C18 . 1.372(5) ?
    C17 H17 . 0.9300 ?
    C15 H15A . 0.9700 ?
    C15 H15B . 0.9700 ?
    C18 H18 . 0.9300 ?
    C14 C13 . 1.365(4) ?
    C14 H14 . 0.9300 ?
    C13 H13 . 0.9300 ?
    C11 H11 . 0.9300 ?
    C1 H1A . 0.9700 ?
    C1 H1B . 0.9700 ?
    C20 C21 . 1.390(5) ?
    C20 H20 . 0.9300 ?
    C21 H21 . 0.9300 ?
loop_
    _geom_angle_atom_site_label_1
    _geom_angle_atom_site_label_2
    _geom_angle_atom_site_label_3
    _geom_angle_site_symmetry_1
    _geom_angle_site_symmetry_3
    _geom_angle
    _geom_angle_publ_flag
    C4 O1 C8 . . 118.8(2) ?
    C6 O2 C15 . . 118.0(2) ?
    C18 C19 C20 . . 120.7(4) ?
    C18 C19 H19 . . 119.7 ?
    C20 C19 H19 . . 119.7 ?
    C4 C5 C6 . . 119.3(3) ?
    C4 C5 H5 . . 120.4 ?
    C6 C5 H5 . . 120.4 ?
    C13 C12 C11 . . 120.1(3) ?
    C13 C12 H12 . . 119.9 ?
    C11 C12 H12 . . 119.9 ?
    O2 C6 C7 . . 123.9(2) ?
    O2 C6 C5 . . 115.2(2) ?
    C7 C6 C5 . . 120.8(2) ?
    C3 C2 C7 . . 120.1(2) ?
    C3 C2 C1 . . 120.2(2) ?
    C7 C2 C1 . . 119.7(2) ?
    O1 C4 C5 . . 124.8(2) ?
    O1 C4 C3 . . 115.2(2) ?
    C5 C4 C3 . . 120.1(2) ?
    C10 C9 C14 . . 117.8(3) ?
    C10 C9 C8 . . 120.6(2) ?
    C14 C9 C8 . . 121.6(3) ?
    C21 C16 C17 . . 118.5(3) ?
    C21 C16 C15 . . 121.0(3) ?
    C17 C16 C15 . . 120.5(3) ?
    C6 C7 C2 . . 119.5(2) ?
    C6 C7 H7 . . 120.3 ?
    C2 C7 H7 . . 120.3 ?
    C2 C3 C4 . . 120.2(2) ?
    C2 C3 H3 . . 119.9 ?
    C4 C3 H3 . . 119.9 ?
    C11 C10 C9 . . 120.7(3) ?
    C11 C10 H10 . . 119.7 ?
    C9 C10 H10 . . 119.7 ?
    O1 C8 C9 . . 108.1(2) ?
    O1 C8 H8A . . 110.1 ?
    C9 C8 H8A . . 110.1 ?
    O1 C8 H8B . . 110.1 ?
    C9 C8 H8B . . 110.1 ?
    H8A C8 H8B . . 108.4 ?
    C18 C17 C16 . . 121.3(3) ?
    C18 C17 H17 . . 119.3 ?
    C16 C17 H17 . . 119.3 ?
    O2 C15 C16 . . 108.0(2) ?
    O2 C15 H15A . . 110.1 ?
    C16 C15 H15A . . 110.1 ?
    O2 C15 H15B . . 110.1 ?
    C16 C15 H15B . . 110.1 ?
    H15A C15 H15B . . 108.4 ?
    C19 C18 C17 . . 119.8(4) ?
    C19 C18 H18 . . 120.1 ?
    C17 C18 H18 . . 120.1 ?
    C13 C14 C9 . . 121.6(3) ?
    C13 C14 H14 . . 119.2 ?
    C9 C14 H14 . . 119.2 ?
    C12 C13 C14 . . 119.6(3) ?
    C12 C13 H13 . . 120.2 ?
    C14 C13 H13 . . 120.2 ?
    C10 C11 C12 . . 120.2(4) ?
    C10 C11 H11 . . 119.9 ?
    C12 C11 H11 . . 119.9 ?
    C2 C1 Br1 . . 110.84(18) ?
    C2 C1 H1A . . 109.5 ?
    Br1 C1 H1A . . 109.5 ?
    C2 C1 H1B . . 109.5 ?
    Br1 C1 H1B . . 109.5 ?
    H1A C1 H1B . . 108.1 ?
    C19 C20 C21 . . 118.9(4) ?
    C19 C20 H20 . . 120.5 ?
    C21 C20 H20 . . 120.5 ?
    C16 C21 C20 . . 120.7(4) ?
    C16 C21 H21 . . 119.6 ?
    C20 C21 H21 . . 119.6 ?
