# Supplementary material for: 1,3-Dibenz­yloxy-5-(bromo­meth­yl)benzene
Source: Acta Crystallogr Sect E Struct Rep Online. 2009 Mar 25;65(Pt 4):o823. doi: 10.1107/S1600536809009672 (PMC2968864; doi:10.1107/S1600536809009672)
Supplement: Supplementary file 2 [file e-65-0o823-Isup2.hkl]

# 
# h,k,l, Fc-squared, Fo-squared, sigma(Fo-squared) and status flag 
# 
data_I
_shelx_title ' qq in P-1' 
_shelx_refln_list_code          4 
_shelx_F_calc_maximum      136.45 
_exptl_crystal_F_000       392.00 
_reflns_d_resolution_high  0.8410 
 
loop_ 
 _symmetry_equiv_pos_as_xyz 
 'x, y, z' 
 '-x, -y, -z' 
 
_cell_length_a     4.4449 
_cell_length_b    11.9824 
_cell_length_c    16.7261 
_cell_angle_alpha  86.834 
_cell_angle_beta   87.509 
_cell_angle_gamma  86.524 
 
_shelx_F_squared_multiplier     1.000 
 
loop_ 
 _refln_index_h 
 _refln_index_k 
 _refln_index_l 
 _refln_F_squared_calc 
 _refln_F_squared_meas 
 _refln_F_squared_sigma 
 _refln_observed_status 
   2   0   0      714.93      677.20     22.78 o 
   3   0   0      654.26      654.07     22.96 o 
   4   0   0       21.82       25.45      4.35 o 
  -5   1   0       17.96       17.14      8.39 o 
  -4   1   0      164.71      177.65     11.39 o 
  -3   1   0       49.12       52.47      5.75 o 
  -2   1   0     1104.79     1077.59     36.54 o 
  -1   1   0      117.96      135.25      6.23 o 
   1   1   0     1624.24     1765.83     56.74 o 
   2   1   0       44.49       43.91      3.68 o 
   3   1   0      309.99      318.68     13.04 o 
   4   1   0       64.30       67.42      7.29 o 
  -5   2   0        0.33       -2.75      8.97 o 
  -4   2   0       87.01       80.01      8.56 o 
  -3   2   0      833.24      801.17     20.19 o 
  -2   2   0      123.32      126.09      4.22 o 
  -1   2   0     4043.07     4378.45    164.22 o 
   0   2   0      399.39      368.23     12.10 o 
   1   2   0      370.73      372.29     12.86 o 
   2   2   0      115.30      103.57      5.88 o 
   3   2   0       38.23       47.00      5.43 o 
   4   2   0       15.03       22.68      6.55 o 
   5   2   0        8.55        5.28      7.76 o 
  -5   3   0        0.44       10.12      9.79 o 
  -4   3   0       52.43       58.64      5.67 o 
  -3   3   0       42.39       42.93      4.88 o 
  -2   3   0      706.49      719.36     33.50 o 
  -1   3   0      860.84      871.37     31.15 o 
   0   3   0     3945.83     4211.68    181.95 o 
   1   3   0      524.54      541.95     13.56 o 
   2   3   0      151.64      164.74      7.80 o 
   3   3   0      221.41      215.93     10.55 o 
   4   3   0        2.58        9.12      6.42 o 
   5   3   0       16.48       16.19      7.67 o 
  -4   4   0      158.52      168.22     13.34 o 
  -3   4   0      135.93      140.27      8.22 o 
  -2   4   0      257.96      256.45      6.96 o 
  -1   4   0      717.38      694.36     16.93 o 
   0   4   0     1073.85     1082.92     27.95 o 
   1   4   0      931.37      913.88     22.68 o 
   2   4   0       32.66       31.47      4.21 o 
   3   4   0       19.94       24.79      5.47 o 
   4   4   0       54.52       49.63      6.98 o 
   5   4   0        1.90       -7.29      6.74 o 
  -4   5   0        5.58      -11.63      8.37 o 
  -3   5   0      776.85      787.32     20.38 o 
  -2   5   0       28.90       27.18      2.86 o 
  -1   5   0      525.03      501.55     12.66 o 
   0   5   0      484.43      460.40      9.23 o 
   1   5   0       28.15       33.54      2.52 o 
   2   5   0      966.69      976.65     33.08 o 
   3   5   0       41.68       38.00      6.05 o 
   4   5   0       20.50        9.86      6.07 o 
   5   5   0        1.67       -0.02      6.98 o 
  -4   6   0       69.09       87.27     10.53 o 
  -3   6   0       46.73       46.66      4.52 o 
  -2   6   0      442.01      410.73     11.33 o 
  -1   6   0       53.52       49.54      2.69 o 
   1   6   0     2021.48     2158.83     51.84 o 
   2   6   0      261.73      249.19      8.05 o 
   3   6   0        9.24        8.17      4.99 o 
   4   6   0       83.09       84.42      7.82 o 
  -4   7   0       30.22       27.07      9.56 o 
  -3   7   0      209.05      212.56      8.39 o 
  -2   7   0       49.28       52.99      3.92 o 
  -1   7   0      991.68      900.30     22.06 o 
   0   7   0       47.03       52.47      2.51 o 
   1   7   0      320.75      296.88      8.79 o 
   2   7   0       27.33       30.97      3.69 o 
   3   7   0        4.49        3.54      4.97 o 
   4   7   0      131.27      110.51      8.65 o 
  -4   8   0        0.11       -7.29      8.95 o 
  -3   8   0      109.67      106.30      6.90 o 
  -2   8   0       24.22       24.61      3.77 o 
  -1   8   0        8.29       10.99      3.83 o 
   0   8   0      754.83      756.41     20.93 o 
   1   8   0       25.65       38.14      6.97 o 
   2   8   0      281.64      283.39      9.39 o 
   3   8   0       17.51       15.33      5.12 o 
   4   8   0       23.18       14.14      5.51 o 
  -3   9   0        2.60       -4.93      7.52 o 
  -2   9   0       96.89       92.61      7.97 o 
  -1   9   0       34.73       35.32      3.38 o 
   0   9   0       82.63       70.41      6.74 o 
   1   9   0      135.23      141.74     14.20 o 
   2   9   0       67.09       55.95      4.60 o 
   3   9   0       87.07       81.56      7.24 o 
   4   9   0        0.35        3.78      4.95 o 
  -3  10   0       17.73       21.06      8.49 o 
  -2  10   0        6.25        6.97      4.30 o 
  -1  10   0       80.53       77.74      5.12 o 
   0  10   0        8.20       16.73      5.77 o 
   1  10   0        8.92        4.06      3.13 o 
   2  10   0        0.50       -2.86      3.73 o 
   3  10   0        1.13        3.09      5.10 o 
  -3  11   0        1.40        4.80      8.62 o 
  -2  11   0       41.72       49.29      5.87 o 
  -1  11   0       99.33       80.08      5.00 o 
   0  11   0       91.91       92.78      9.25 o 
   1  11   0      191.57      158.95     20.55 o 
   2  11   0       26.40       15.82      6.45 o 
   3  11   0        4.65        8.69      5.45 o 
  -2  12   0       10.17        7.74      5.25 o 
  -1  12   0        0.37        2.14      6.94 o 
   0  12   0       16.57       17.36      7.50 o 
   1  12   0      156.08      127.63     12.24 o 
   2  12   0        0.01       -3.09      6.24 o 
   3  12   0       20.68       13.58      5.92 o 
  -1  13   0       23.74       19.69      8.15 o 
   0  13   0       20.88       24.99      8.39 o 
   1  13   0        0.14       -2.66      8.95 o 
   2  13   0        6.91       -4.04     10.23 o 
   0  14   0       11.54       -0.63      8.62 o 
   1  14   0       13.43        6.20     10.09 o 
  -1 -14   1        0.74       -3.24      9.56 o 
   0 -14   1        5.92       10.61      8.78 o 
  -2 -13   1       18.24        9.14     10.64 o 
  -1 -13   1       61.72       48.86     10.22 o 
   0 -13   1        0.73        4.11      7.89 o 
   1 -13   1       31.97       23.33      8.30 o 
  -3 -12   1        0.34        3.55      5.41 o 
  -2 -12   1       19.21       23.09      4.58 o 
  -1 -12   1        4.19        1.38      8.06 o 
   0 -12   1       20.40        6.07      7.05 o 
   1 -12   1       41.02       33.55      7.72 o 
   2 -12   1       28.29       23.20      5.38 o 
  -3 -11   1        2.03       -1.36      4.93 o 
  -2 -11   1       23.78       20.54      4.34 o 
  -1 -11   1        4.42       -3.03      6.94 o 
   0 -11   1        1.81        0.76      6.33 o 
   1 -11   1       14.74       17.57      6.46 o 
   2 -11   1      185.12      184.76     12.74 o 
   3 -11   1       34.09       19.39      9.14 o 
  -3 -10   1        3.15        0.04      4.76 o 
  -2 -10   1        9.53        9.18      3.91 o 
  -1 -10   1       86.24       68.47     14.39 o 
   0 -10   1       41.75       37.23      6.42 o 
   1 -10   1      154.93      129.01      6.11 o 
   2 -10   1       28.37       33.98      4.72 o 
   3 -10   1       13.04       11.29      5.54 o 
  -4  -9   1        1.36        1.32      4.37 o 
  -3  -9   1       12.10       10.10      5.10 o 
  -2  -9   1        7.13       12.45      3.84 o 
  -1  -9   1       68.57       73.57      8.18 o 
   0  -9   1       34.55       38.09      5.68 o 
   1  -9   1       22.29       29.55      3.43 o 
   2  -9   1      225.62      193.05      7.69 o 
   3  -9   1       17.41       23.04      5.43 o 
  -4  -8   1        2.82       -2.18      5.15 o 
  -3  -8   1       53.68       42.50      5.68 o 
  -2  -8   1      413.99      396.27     11.70 o 
  -1  -8   1        0.30        6.08      3.80 o 
   0  -8   1      296.78      306.65      6.81 o 
   1  -8   1      253.44      231.47      9.24 o 
   2  -8   1       61.84       59.87      5.90 o 
   3  -8   1      148.64      159.89      7.78 o 
   4  -8   1        0.35        6.29      9.40 o 
  -4  -7   1        1.19       -0.91      5.14 o 
  -2  -7   1      269.32      271.71      8.92 o 
  -1  -7   1      727.89      699.51     17.89 o 
   0  -7   1       18.15       18.95      1.52 o 
   1  -7   1      873.87      838.74     20.70 o 
   2  -7   1       81.94       75.80      4.59 o 
   3  -7   1       13.05        8.92      7.00 o 
   4  -7   1       35.42       24.41      9.43 o 
  -4  -6   1        3.25       -1.73      5.06 o 
  -3  -6   1      396.38      404.20     16.43 o 
  -2  -6   1        5.74        4.96      3.03 o 
  -1  -6   1      238.44      236.05      7.27 o 
   0  -6   1      167.11      139.70      3.82 o 
   2  -6   1      769.25      782.07     29.12 o 
   3  -6   1      161.37      147.09      7.04 o 
   4  -6   1       12.82        5.19      8.86 o 
  -5  -5   1        8.60        1.38      5.99 o 
  -4  -5   1       14.49       20.92      7.05 o 
  -3  -5   1       72.60       71.83      6.74 o 
  -2  -5   1     1040.73     1092.27     27.20 o 
  -1  -5   1      149.59      169.71      5.59 o 
   0  -5   1      164.88      149.25      3.60 o 
   1  -5   1      731.17      703.77     25.79 o 
   2  -5   1       25.08       23.45      3.72 o 
   3  -5   1      759.32      778.70     29.53 o 
   4  -5   1        0.18       -5.38      5.95 o 
  -5  -4   1        1.88       -3.93      6.07 o 
  -4  -4   1       14.06       11.00      6.46 o 
  -3  -4   1        7.07        4.26      4.88 o 
  -2  -4   1       92.45       77.67      5.97 o 
  -1  -4   1     5353.52     5479.36    129.39 o 
   0  -4   1        3.14        3.59      1.07 o 
   1  -4   1     2330.28     2403.69     84.80 o 
   2  -4   1     1463.96     1559.15     55.75 o 
   3  -4   1      191.14      197.19     10.01 o 
   4  -4   1       28.31       33.87      7.24 o 
  -5  -3   1       10.57        9.45      6.55 o 
  -4  -3   1       31.42       36.23      6.94 o 
  -3  -3   1      449.68      436.37     16.82 o 
  -2  -3   1       59.31       60.01      5.06 o 
  -1  -3   1      984.02      999.22     24.24 o 
   0  -3   1      406.07      447.88     11.16 o 
   1  -3   1       55.65       62.28      3.76 o 
   2  -3   1      655.21      587.25     19.44 o 
   3  -3   1      251.80      237.46     10.98 o 
   4  -3   1       28.89       31.69      6.59 o 
   5  -3   1        1.69       -1.40      9.38 o 
  -4  -2   1      146.52      148.06     10.07 o 
  -3  -2   1       80.25       78.73      6.72 o 
  -2  -2   1     2155.12     2075.88     67.25 o 
  -1  -2   1    11872.22    11890.80    316.44 o 
   0  -2   1      863.35      929.72     29.96 o 
   1  -2   1     5794.51     6104.95    213.79 o 
   2  -2   1        3.59        5.36      2.12 o 
   3  -2   1      196.12      203.86     11.78 o 
   4  -2   1       41.84       43.23      7.55 o 
   5  -2   1        2.54        1.67      8.82 o 
  -4  -1   1       34.16       31.80      4.43 o 
  -3  -1   1        9.93        6.96      4.19 o 
  -2  -1   1      225.80      249.57      9.73 o 
  -1  -1   1     4940.20     5129.62    163.40 o 
   0  -1   1      305.12      305.76     10.35 o 
   1  -1   1     1145.16     1166.66     34.99 o 
   2  -1   1     2454.11     2439.61     57.97 o 
   3  -1   1        1.24       -0.35      2.75 o 
   4  -1   1      131.35      150.41     10.66 o 
  -4   0   1       86.50       98.15      5.83 o 
  -3   0   1        5.10        5.66      4.04 o 
  -2   0   1     2433.23     2492.95     80.22 o 
  -1   0   1      177.30      180.76      6.57 o 
   4   0   1      104.39      112.72      6.73 o 
   5   0   1       24.12       30.67      8.78 o 
  -5   1   1        1.48       -6.44      7.80 o 
  -4   1   1      214.47      232.42      9.21 o 
  -3   1   1       74.58       64.04      8.19 o 
  -2   1   1       68.65       75.14      3.24 o 
  -1   1   1     6756.48     7011.73    238.92 o 
   2   1   1      847.63      899.49     29.96 o 
   3   1   1      910.79      909.63     31.11 o 
   4   1   1       13.90       18.12      6.88 o 
   5   1   1        4.66        6.55      7.46 o 
  -5   2   1       11.06        5.02      9.02 o 
  -4   2   1       37.89       37.63      8.22 o 
  -3   2   1      470.58      454.50     10.06 o 
  -2   2   1      455.18      481.34     12.38 o 
  -1   2   1     1318.78     1366.14     25.95 o 
   1   2   1     3836.11     3995.34    127.50 o 
   2   2   1     1599.60     1674.60     54.60 o 
   3   2   1       31.11       35.80      5.17 o 
   4   2   1       39.40       45.14      7.50 o 
   5   2   1       11.37        6.53      6.88 o 
  -5   3   1       10.35       25.40     10.07 o 
  -4   3   1       32.68       38.39      8.73 o 
  -3   3   1       13.18       17.51      5.91 o 
  -2   3   1     2240.56     2201.20     41.92 o 
  -1   3   1      119.10      124.93      2.99 o 
   1   3   1      834.87      847.65     23.72 o 
   2   3   1       72.18       78.67      5.69 o 
   3   3   1      280.91      285.18     12.36 o 
   4   3   1        0.39       -4.88      6.31 o 
   5   3   1       58.03       67.27     10.05 o 
  -4   4   1      178.35      192.76     13.94 o 
  -3   4   1       24.44       22.36      3.59 o 
  -2   4   1      146.66      162.71      6.26 o 
  -1   4   1     1709.32     1727.21     32.87 o 
   0   4   1       20.88       18.47      1.42 o 
   1   4   1     1388.35     1376.41     33.22 o 
   2   4   1      734.02      777.98     26.53 o 
   3   4   1       98.83      102.83      7.95 o 
   4   4   1        0.92       -2.49      6.25 o 
   5   4   1        0.07       -9.90      7.83 o 
  -4   5   1        0.03        8.49      8.89 o 
  -3   5   1      170.49      164.30      7.06 o 
  -2   5   1      608.16      577.57     16.90 o 
  -1   5   1      260.15      256.18      5.58 o 
   0   5   1     2327.43     2169.28     98.60 o 
   1   5   1     1597.16     1676.29     40.38 o 
   2   5   1       83.70       83.55      6.42 o 
   3   5   1       48.56       53.83      6.33 o 
   4   5   1        0.31       -3.22      6.53 o 
   5   5   1        0.38       -5.27      7.52 o 
  -4   6   1       33.77       25.20      9.19 o 
  -3   6   1        0.89        1.33      3.78 o 
  -2   6   1      653.14      616.60     15.87 o 
  -1   6   1      218.78      226.73      5.27 o 
   0   6   1      167.93      148.44      3.88 o 
   1   6   1      355.19      352.01      9.76 o 
   2   6   1       16.20       16.49      4.26 o 
   3   6   1       10.90        7.93      5.30 o 
   4   6   1      134.52      144.34     10.20 o 
  -4   7   1       11.00       25.92      9.43 o 
  -3   7   1       47.62       61.70      7.54 o 
  -2   7   1      185.85      168.50      6.42 o 
  -1   7   1      534.05      512.43     13.24 o 
   0   7   1        3.77        2.31      1.44 o 
   1   7   1      230.35      207.20      6.81 o 
   2   7   1      139.98      145.47      6.22 o 
   3   7   1       76.36       80.50      7.61 o 
   4   7   1       92.27       92.03      8.02 o 
  -4   8   1        2.19       -3.42      9.17 o 
  -3   8   1       43.36       43.82      7.52 o 
  -2   8   1      245.55      228.84     11.72 o 
  -1   8   1        2.03        2.21      2.52 o 
   0   8   1      905.40      883.06     17.43 o 
   1   8   1        9.08        7.76      3.41 o 
   2   8   1      164.15      146.19      6.66 o 
   3   8   1      137.78      133.72      8.63 o 
   4   8   1       10.51        8.34      5.69 o 
  -3   9   1        1.17        1.04      7.48 o 
  -2   9   1      567.38      526.28     35.89 o 
  -1   9   1      367.64      355.41     26.40 o 
   1   9   1      126.65      133.48      9.76 o 
   2   9   1        3.24        4.71      3.74 o 
   3   9   1       10.08       10.38      5.41 o 
   4   9   1        2.33        1.17      5.43 o 
  -3  10   1      154.35      169.15     12.75 o 
  -2  10   1      317.33      267.48     25.59 o 
  -1  10   1       21.89       23.01      3.71 o 
   0  10   1       88.66       84.80      8.58 o 
   1  10   1       10.40        5.92      3.14 o 
   2  10   1       56.69       56.00      5.53 o 
   3  10   1        0.08        2.81      5.36 o 
  -3  11   1        9.71        3.72      8.63 o 
  -2  11   1       13.45       12.64      4.74 o 
  -1  11   1      116.00      114.42      8.97 o 
   0  11   1       20.46       18.31      6.81 o 
   1  11   1       23.40       17.89      3.60 o 
   2  11   1        3.05        2.58      4.21 o 
   3  11   1        0.52       -7.18      5.32 o 
  -2  12   1        0.24       -1.30      7.39 o 
  -1  12   1       22.24       22.26      7.44 o 
   0  12   1       33.83       24.51      7.63 o 
   1  12   1       34.12       23.95      9.02 o 
   2  12   1        0.24       -3.31      4.81 o 
   3  12   1        0.96        3.96      6.01 o 
  -1  13   1       11.42        7.57      7.89 o 
   0  13   1        0.18      -10.22      7.82 o 
   1  13   1        0.60       -7.74      8.93 o 
   2  13   1       21.00       20.63      4.96 o 
   0  14   1        9.01        3.65      9.02 o 
   1  14   1        6.76       10.68     10.14 o 
   0 -14   2        4.85        7.33      8.93 o 
  -2 -13   2        0.10      -10.96      9.97 o 
  -1 -13   2        4.49       -1.32      8.80 o 
   0 -13   2        1.75       -4.41      7.57 o 
   1 -13   2       18.50       12.63      8.26 o 
  -2 -12   2        2.00        1.87      4.25 o 
  -1 -12   2        0.40       -8.21      7.44 o 
   1 -12   2       48.44       50.48      8.15 o 
   2 -12   2        2.90        2.96      5.38 o 
  -3 -11   2       17.01       15.11      5.10 o 
  -2 -11   2       19.80       18.18      4.18 o 
  -1 -11   2       12.60       13.64      7.35 o 
   0 -11   2      317.09      276.46     14.38 o 
   1 -11   2       10.47       10.89      6.51 o 
   2 -11   2       17.70       21.60      5.14 o 
   3 -11   2       42.88       41.36      8.30 o 
  -3 -10   2        0.69        2.34      4.61 o 
  -2 -10   2       27.13       34.70      6.10 o 
  -1 -10   2       37.01       31.97      7.09 o 
   0 -10   2        5.41       -2.94      5.43 o 
   1 -10   2      240.19      214.62     11.83 o 
   2 -10   2        2.01       -0.54      4.42 o 
   3 -10   2       25.10       31.59      6.11 o 
  -4  -9   2        4.64       -1.40      4.76 o 
  -3  -9   2        1.12        0.09      4.61 o 
  -2  -9   2        1.04       -0.87      3.50 o 
  -1  -9   2       16.48       22.80      6.14 o 
   0  -9   2      182.16      159.25      9.45 o 
   1  -9   2        5.83        6.66      3.11 o 
   2  -9   2       70.45       71.41      5.96 o 
   3  -9   2        0.77       -6.44      6.97 o 
  -4  -8   2        8.98        9.84      4.91 o 
  -3  -8   2        7.46        9.86      6.35 o 
  -2  -8   2       63.79       68.79      5.05 o 
  -1  -8   2       18.48       13.99      2.86 o 
   0  -8   2      234.42      221.50      5.32 o 
   1  -8   2      427.82      395.33     10.97 o 
   2  -8   2        4.16        2.83      3.61 o 
   3  -8   2       33.33       33.28      5.16 o 
   4  -8   2        0.13        7.82      9.56 o 
  -4  -7   2        1.31        0.54      7.07 o 
  -3  -7   2      329.60      356.32     15.30 o 
  -2  -7   2      179.56      185.96      7.24 o 
  -1  -7   2      161.92      150.17      5.76 o 
   0  -7   2       39.48       41.70      1.95 o 
   1  -7   2      962.93      914.01     22.47 o 
   2  -7   2      202.65      202.08     10.18 o 
   3  -7   2        2.28        7.11      6.01 o 
   4  -7   2       42.52       45.10      6.48 o 
  -4  -6   2        4.69       -2.05      6.72 o 
  -3  -6   2      455.46      445.77     17.73 o 
  -2  -6   2       86.33       88.62      5.01 o 
  -1  -6   2        9.22       15.65      5.47 o 
   0  -6   2     4324.47     4317.71     81.41 o 
   1  -6   2      104.57       89.26      5.75 o 
   2  -6   2      745.42      767.71     28.80 o 
   3  -6   2        1.98       -0.93      5.14 o 
   4  -6   2        4.70        0.49      5.69 o 
  -4  -5   2       16.44       16.78      7.02 o 
  -3  -5   2        0.16        5.04      4.99 o 
  -2  -5   2     1197.55     1188.15     29.41 o 
  -1  -5   2       27.65       23.40      2.33 o 
   0  -5   2     1044.35     1069.52     25.85 o 
   1  -5   2      725.83      710.30     26.09 o 
   2  -5   2        1.01        2.20      3.44 o 
   3  -5   2      155.74      159.13      9.27 o 
   4  -5   2       39.57       40.92      7.76 o 
  -5  -4   2        0.40       -7.55      8.02 o 
  -4  -4   2       44.38       48.10      7.39 o 
  -3  -4   2      964.51      947.81     32.71 o 
  -2  -4   2       59.91       60.05      5.49 o 
  -1  -4   2     1016.40     1000.90     24.46 o 
   0  -4   2      312.75      322.45      8.28 o 
   1  -4   2      156.99      146.02      6.77 o 
   2  -4   2      625.55      638.60     23.93 o 
   3  -4   2       23.07       31.39      5.21 o 
   4  -4   2      107.19      119.11     10.38 o 
  -5  -3   2        0.40       -3.31      8.04 o 
  -4  -3   2        1.11       -0.74      6.36 o 
  -3  -3   2      374.17      359.75     14.48 o 
  -2  -3   2      798.14      773.23     18.03 o 
  -1  -3   2       89.53       92.07      7.95 o 
   0  -3   2     2382.51     2469.25     64.69 o 
   1  -3   2      144.50      152.66      6.70 o 
   2  -3   2     1127.10     1089.11     26.80 o 
   3  -3   2      253.67      239.50     11.28 o 
   4  -3   2       17.82       13.70      6.62 o 
  -5  -2   2        5.08        4.00      7.96 o 
  -4  -2   2       68.48       67.04      7.89 o 
  -3  -2   2        0.30        1.15      2.60 o 
  -2  -2   2      280.82      260.75      6.97 o 
  -1  -2   2      251.98      254.78      8.51 o 
   0  -2   2     6545.40     6897.22    191.09 o 
   1  -2   2      124.01      119.85      5.40 o 
   2  -2   2      304.81      331.18     14.42 o 
   3  -2   2      543.03      581.84     15.25 o 
   4  -2   2       42.22       36.43      7.65 o 
   5  -2   2        3.23        3.26      8.82 o 
  -4  -1   2        0.67        0.77      3.85 o 
  -3  -1   2      410.22      405.88     10.86 o 
  -2  -1   2        0.67        3.14      1.71 o 
  -1  -1   2     2471.89     2315.73    124.88 o 
   0  -1   2       35.64       39.58      1.79 o 
   1  -1   2     2229.83     2322.51     54.81 o 
   2  -1   2     1832.17     1858.86     50.44 o 
   3  -1   2        9.09        4.18      3.14 o 
   4  -1   2      111.25      126.42     10.59 o 
   5  -1   2       15.98       15.78      8.88 o 
  -4   0   2       10.32       17.46      3.50 o 
  -3   0   2      169.57      169.07      8.62 o 
  -2   0   2     1226.75     1275.30     29.20 o 
  -1   0   2     6549.85     6554.74    160.28 o 
   0   0   2       32.51       35.45      1.73 o 
   1   0   2    18617.99    18607.51    592.46 o 
   2   0   2     2126.50     2160.62     69.59 o 
   3   0   2      333.99      342.56     10.12 o 
   4   0   2       26.73       21.94      5.14 o 
   5   0   2       14.64       10.31      8.73 o 
  -5   1   2        3.27       14.79      8.00 o 
  -4   1   2      159.85      161.78     11.61 o 
  -3   1   2      222.65      234.05      7.85 o 
  -2   1   2      154.28      159.49      5.11 o 
  -1   1   2    14441.67    13424.52    419.51 o 
   0   1   2      219.53      200.76      6.94 o 
   1   1   2     7391.91     7583.85    241.36 o 
   2   1   2      205.36      210.01      8.75 o 
   3   1   2      428.56      496.55     18.48 o 
   4   1   2      193.06      210.90     13.16 o 
   5   1   2        0.66       -2.20      7.52 o 
  -5   2   2       62.69       72.78     10.03 o 
  -4   2   2       34.29       29.34      7.80 o 
  -3   2   2      644.66      655.60     13.65 o 
  -2   2   2        4.01        7.60      1.45 o 
  -1   2   2       72.77       74.87      2.64 o 
   0   2   2     6758.64     6729.41    214.29 o 
   1   2   2      261.06      273.37      9.79 o 
   2   2   2      731.93      754.77     25.72 o 
   3   2   2       41.13       44.16      5.88 o 
   4   2   2      145.98      170.67     12.17 o 
   5   2   2        3.38        3.00      6.72 o 
  -5   3   2      107.74      125.49     11.93 o 
  -4   3   2       19.67       23.67      8.24 o 
  -3   3   2       12.74       13.23      2.50 o 
  -2   3   2     1836.52     1862.14     35.62 o 
  -1   3   2      723.42      788.06     15.25 o 
   0   3   2     1070.64     1064.14     62.28 o 
   1   3   2     2008.81     2087.51     67.14 o 
   2   3   2      131.89      138.68      7.67 o 
   3   3   2      191.36      219.59     11.74 o 
   4   3   2        5.93       -2.66      7.31 o 
   5   3   2       12.65       -2.03      8.95 o 
  -4   4   2       42.09       44.81      9.16 o 
  -3   4   2      142.27      135.02      6.17 o 
  -2   4   2       81.79       85.15      3.31 o 
  -1   4   2     2214.83     2191.78     41.59 o 
   0   4   2      102.73       99.79      9.16 o 
   1   4   2     2174.32     2209.48     52.73 o 
   2   4   2      686.55      699.97     24.25 o 
   3   4   2       34.33       33.53      6.12 o 
   4   4   2       19.12       23.07      7.46 o 
   5   4   2        2.19        4.67      8.69 o 
  -4   5   2       36.35       29.21      8.93 o 
  -3   5   2      152.42      167.58     11.09 o 
  -2   5   2      528.12      529.52     13.73 o 
  -1   5   2     1127.87     1160.52     22.35 o 
   1   5   2      519.98      559.21     14.34 o 
   2   5   2       89.49       77.09      6.44 o 
   3   5   2       37.55       49.14      6.38 o 
   4   5   2       61.14       53.93      7.95 o 
   5   5   2        0.11       -5.14      8.09 o 
  -4   6   2       82.40       88.80     10.35 o 
  -3   6   2        0.50       -2.05      5.77 o 
  -2   6   2      437.42      403.53     11.06 o 
  -1   6   2      285.32      273.58      6.14 o 
   0   6   2      887.69      877.19     21.51 o 
   1   6   2      225.90      201.61      6.49 o 
   2   6   2      183.82      208.33      9.84 o 
   3   6   2      248.13      240.38     11.83 o 
   4   6   2       71.95       64.42      8.02 o 
  -4   7   2       17.13       33.14      9.79 o 
  -3   7   2      209.79      219.48     12.58 o 
  -2   7   2      169.27      156.49      8.02 o 
  -1   7   2      153.71      149.20      4.36 o 
   0   7   2      205.62      207.03      6.36 o 
   1   7   2        4.76        1.24      2.33 o 
   3   7   2       10.65       12.11      5.38 o 
   4   7   2        5.64        2.07      6.20 o 
  -4   8   2       11.76       10.72      9.81 o 
  -3   8   2       68.83       69.09      8.09 o 
  -2   8   2      610.28      555.69     25.28 o 
  -1   8   2       39.46       39.24      3.50 o 
   0   8   2      212.87      198.14      5.27 o 
   1   8   2       66.30       67.87      4.24 o 
   2   8   2       25.70       22.98      4.95 o 
   3   8   2       61.95       78.25      7.39 o 
   4   8   2        3.03        1.95      6.01 o 
  -3   9   2        0.51        2.61      7.39 o 
  -2   9   2        4.51        3.41      3.67 o 
  -1   9   2      149.94      152.74     16.57 o 
   0   9   2      186.92      185.76      6.70 o 
   1   9   2       99.22       91.39      5.08 o 
   2   9   2        0.46        0.45      3.57 o 
   3   9   2       81.81       75.94      7.37 o 
   4   9   2       20.77       19.22      6.35 o 
  -3  10   2       46.46       43.80      8.52 o 
  -2  10   2        0.70        2.62      4.08 o 
  -1  10   2       32.18       36.38      4.03 o 
   0  10   2       30.38       38.43      6.48 o 
   2  10   2        1.29       -1.48      4.39 o 
   3  10   2        4.73        1.15      5.68 o 
  -3  11   2       32.68       34.05      9.19 o 
  -2  11   2       20.32       20.32      7.13 o 
  -1  11   2       11.30        7.65      4.00 o 
   0  11   2      368.89      301.54     15.35 o 
   1  11   2        8.54        1.28      3.48 o 
   2  11   2       23.08       25.22      4.72 o 
   3  11   2       18.81       16.11      6.16 o 
  -2  12   2       11.26       16.06      7.59 o 
  -1  12   2       14.52       22.11      7.22 o 
   0  12   2       15.90        6.96      7.28 o 
   1  12   2        0.38      -11.70      8.21 o 
   2  12   2        9.93       10.01      7.59 o 
   3  12   2        3.73        0.86      6.22 o 
  -1  13   2        0.50        4.22      7.55 o 
   0  13   2       48.05       53.87      9.45 o 
   1  13   2       12.04       -3.18      9.16 o 
   2  13   2        2.93       -2.85      4.63 o 
   0  14   2        4.38       -2.36      8.99 o 
   1  14   2        0.21       -9.81      9.84 o 
  -2 -13   3       28.72       25.05     11.20 o 
  -1 -13   3       34.74       32.82      9.40 o 
   0 -13   3        0.26        1.34      7.98 o 
   1 -13   3        7.98        7.42      8.19 o 
  -2 -12   3        0.54       -0.95      4.16 o 
  -1 -12   3       52.17       46.91      8.82 o 
   0 -12   3       17.98        9.40      7.22 o 
   1 -12   3        1.32        7.24      7.24 o 
   2 -12   3       47.60       42.17      9.01 o 
  -3 -11   3       10.83        9.54      4.26 o 
  -2 -11   3        2.95        2.03      4.01 o 
  -1 -11   3        6.39       -6.94      6.55 o 
   0 -11   3       67.54       65.16      7.93 o 
   1 -11   3        0.68        3.50      6.33 o 
   2 -11   3        5.49        3.00      5.03 o 
  -3 -10   3        2.31        0.63      4.00 o 
  -2 -10   3       54.18       46.39      5.23 o 
   0 -10   3        9.32       10.18      5.66 o 
   1 -10   3      207.94      194.71     11.29 o 
   2 -10   3        0.66        0.76      4.68 o 
   3 -10   3       88.41       83.83      6.90 o 
  -4  -9   3        0.52        1.49      4.43 o 
  -3  -9   3       27.61       34.57      7.20 o 
  -2  -9   3        2.89        0.87      4.20 o 
  -1  -9   3      172.77      155.28      6.15 o 
   0  -9   3      168.05      139.15      8.99 o 
   2  -9   3       64.49       72.65      5.26 o 
   3  -9   3        0.24       -0.22      5.30 o 
  -4  -8   3       57.42       56.94      8.75 o 
  -3  -8   3      148.00      156.34     10.40 o 
  -2  -8   3       24.25       17.28      4.27 o 
  -1  -8   3      190.31      177.97     12.13 o 
   0  -8   3      256.64      236.20      7.05 o 
   1  -8   3      217.48      190.21      9.84 o 
   2  -8   3        9.74       12.08      5.34 o 
   3  -8   3      143.56      132.88     10.10 o 
   4  -8   3        0.29       -6.42      6.34 o 
  -4  -7   3       21.96       24.53      7.50 o 
  -3  -7   3        1.88        4.60      5.75 o 
  -2  -7   3      115.82      108.14      5.95 o 
  -1  -7   3      757.36      741.95     19.00 o 
   0  -7   3      113.82      104.81      3.31 o 
   1  -7   3      442.83      386.43     15.76 o 
   2  -7   3      236.87      224.99     11.07 o 
   3  -7   3       39.58       43.84      7.11 o 
   4  -7   3       46.17       45.94      9.01 o 
  -4  -6   3       35.05       33.40      7.59 o 
  -3  -6   3        1.54        1.36      5.53 o 
  -2  -6   3      440.51      468.58     13.10 o 
  -1  -6   3       18.81       15.63      2.57 o 
   0  -6   3     1225.87     1174.94     28.50 o 
   1  -6   3      120.23      125.86      7.03 o 
   2  -6   3      282.24      288.83     12.88 o 
   3  -6   3       45.86       49.07      6.48 o 
   4  -6   3        1.14       -0.19      7.50 o 
  -4  -5   3      109.15      104.04      9.75 o 
  -3  -5   3        3.70        2.90      5.01 o 
  -2  -5   3      440.71      428.78     11.91 o 
  -1  -5   3      592.53      594.28     15.21 o 
   0  -5   3      489.35      467.89     11.87 o 
   1  -5   3     1555.70     1563.36     55.82 o 
   2  -5   3        1.94        2.33      3.70 o 
   3  -5   3       96.34       93.75      7.85 o 
   4  -5   3      114.19      102.92     10.10 o 
  -5  -4   3        0.09       -0.76      8.37 o 
  -4  -4   3       30.81       36.36      7.48 o 
  -3  -4   3       66.76       76.29      7.22 o 
  -2  -4   3      744.90      685.70     17.60 o 
  -1  -4   3     1170.65     1197.98     29.16 o 
   0  -4   3      238.22      247.53     14.47 o 
   1  -4   3     2642.76     2792.89     98.53 o 
   2  -4   3     1601.86     1622.50     58.19 o 
   3  -4   3       13.98       15.89      5.12 o 
   4  -4   3      132.03      126.96     10.68 o 
  -5  -3   3        1.12        1.15      8.15 o 
  -4  -3   3        7.43       15.26      6.42 o 
  -3  -3   3        5.63        6.08      4.73 o 
  -2  -3   3     2263.57     2247.15     50.66 o 
  -1  -3   3       40.92       45.49      3.98 o 
   0  -3   3     3455.10     3681.60    111.16 o 
   1  -3   3       94.25       98.01      5.12 o 
   2  -3   3      915.63      876.23     29.52 o 
   3  -3   3      383.67      357.10     15.30 o 
   4  -3   3        0.12        1.80      6.64 o 
   5  -3   3       24.96       21.23      9.73 o 
  -5  -2   3        2.73        4.93      8.04 o 
  -4  -2   3      210.75      189.00     11.07 o 
  -2  -2   3     4748.11     4605.08    103.00 o 
   0  -2   3      490.78      557.62     13.59 o 
   1  -2   3     3769.50     3710.91     87.69 o 
   2  -2   3       68.95       66.45      3.08 o 
   3  -2   3      223.99      235.93     11.67 o 
   4  -2   3       17.29       27.60      7.69 o 
   5  -2   3        1.14       -0.06      8.93 o 
  -4  -1   3        6.20        9.56      6.07 o 
  -3  -1   3      838.29      785.63     18.91 o 
  -2  -1   3      272.67      291.06      7.59 o 
  -1  -1   3     1109.37     1074.64     25.82 o 
   0  -1   3     5921.42     6128.99    195.49 o 
   1  -1   3     2729.16     2776.03     70.52 o 
   2  -1   3      668.68      659.40     16.40 o 
   3  -1   3       67.38       65.64      6.02 o 
   4  -1   3       32.55       41.90      8.22 o 
   5  -1   3        3.37        9.02      9.14 o 
  -4   0   3       66.54       78.40      5.21 o 
  -3   0   3       22.59       23.06      6.88 o 
  -2   0   3      640.10      592.90     14.18 o 
  -1   0   3      422.45      405.43      9.61 o 
   0   0   3      659.74      679.26     21.99 o 
   1   0   3      666.84      630.11     15.36 o 
   2   0   3      135.06      123.56      6.01 o 
   3   0   3       88.97       83.36      5.05 o 
   4   0   3       99.48      100.97     10.16 o 
   5   0   3       21.07       16.69      8.76 o 
  -4   1   3       64.56       59.40      8.09 o 
  -3   1   3      369.05      364.30      8.39 o 
  -2   1   3      933.13      927.74     18.12 o 
  -1   1   3     3059.62     3113.14     69.69 o 
   0   1   3       15.46       15.34      1.16 o 
   1   1   3      969.91      936.07     30.46 o 
   2   1   3      142.60      149.89      6.92 o 
   3   1   3       45.36       56.05      5.92 o 
   4   1   3      174.30      178.34      8.18 o 
   5   1   3        1.42       -0.54      7.76 o 
  -5   2   3       88.08       92.09     10.22 o 
  -4   2   3        8.51       20.62      7.29 o 
  -3   2   3      274.71      280.98      6.94 o 
  -2   2   3      421.54      383.45      9.96 o 
  -1   2   3     1052.75     1045.09     33.46 o 
   0   2   3     5275.01     4923.53    109.86 o 
   1   2   3     1025.73      992.95     32.40 o 
   2   2   3     1178.53     1186.29     39.10 o 
   3   2   3       71.71       77.59      6.77 o 
   4   2   3       71.58       88.80      8.93 o 
   5   2   3        5.70        4.80      7.31 o 
  -5   3   3       84.27       91.40     11.11 o 
  -4   3   3      143.31      153.52     12.30 o 
  -3   3   3       54.37       54.32      4.08 o 
  -2   3   3     1284.71     1401.30     27.01 o 
  -1   3   3        6.32        7.37      1.28 o 
   0   3   3     2269.40     2275.64     43.05 o 
   1   3   3     1919.73     1918.23     61.82 o 
   2   3   3      144.44      144.56      7.46 o 
   3   3   3      227.85      247.50     11.78 o 
   4   3   3       10.62       14.85      7.39 o 
   5   3   3        5.85        4.13      9.04 o 
  -4   4   3        5.14        0.61      8.30 o 
  -3   4   3     1152.04     1113.03     37.46 o 
  -2   4   3     1203.02     1312.90     25.43 o 
  -1   4   3      768.96      734.82     14.40 o 
   0   4   3      257.84      288.47      6.08 o 
   1   4   3      292.91      275.06     10.31 o 
   2   4   3      647.15      672.23     23.30 o 
   3   4   3       72.42       82.10      7.35 o 
   4   4   3      221.70      225.64     12.80 o 
   5   4   3        6.93        6.83      9.08 o 
  -4   5   3        0.57        4.00      8.62 o 
  -3   5   3       13.90       12.39      5.90 o 
  -2   5   3       89.19       81.97      5.37 o 
  -1   5   3       10.31       13.60      1.48 o 
   0   5   3      149.57      127.00      4.93 o 
   1   5   3      389.35      387.98     10.38 o 
   2   5   3      971.64     1047.42     35.19 o 
   3   5   3        1.57        4.43      5.43 o 
   4   5   3        2.03        4.08      7.24 o 
   5   5   3        1.55        1.92      8.62 o 
  -4   6   3       92.11      102.49     10.79 o 
  -3   6   3        7.84        8.56      6.07 o 
  -2   6   3      174.61      167.55      6.03 o 
  -1   6   3      449.78      430.29      9.05 o 
   0   6   3      328.38      307.88      8.43 o 
   1   6   3      416.66      401.64     10.92 o 
   2   6   3       10.10        9.38      3.85 o 
   3   6   3      294.38      319.59     14.03 o 
   4   6   3       58.41       60.61      8.34 o 
  -4   7   3        1.95        1.82      9.17 o 
  -3   7   3       35.37       36.79      6.77 o 
  -2   7   3       52.39       56.81      3.97 o 
  -1   7   3      389.31      387.19      8.87 o 
   1   7   3      331.27      315.76      9.17 o 
   2   7   3      302.56      324.22     13.36 o 
   3   7   3       10.98       17.84      5.71 o 
   4   7   3        7.64        2.49      6.70 o 
  -4   8   3        3.48       13.77      9.75 o 
  -3   8   3       25.62       34.93      7.24 o 
  -2   8   3       28.74       27.19      4.88 o 
  -1   8   3       38.51       40.69      6.57 o 
   0   8   3       12.98       14.22      2.70 o 
   1   8   3       16.37       21.89      3.01 o 
   2   8   3      110.48       92.85      7.29 o 
   3   8   3        6.10        5.49      5.56 o 
   4   8   3       16.39       13.68      6.85 o 
  -3   9   3        2.18        0.30      7.50 o 
  -2   9   3       13.94       11.37      6.12 o 
  -1   9   3     1390.29     1363.26     70.56 o 
   0   9   3        1.15        2.92      2.83 o 
   1   9   3      253.93      239.63      8.11 o 
   2   9   3       45.48       52.96      5.88 o 
   3   9   3        4.75        6.85      5.71 o 
   4   9   3        1.10       -4.82      6.35 o 
  -3  10   3        7.90       20.51      8.63 o 
  -2  10   3      176.52      175.03     11.41 o 
  -1  10   3      736.90      666.90     55.59 o 
   0  10   3        1.51        2.81      3.42 o 
   1  10   3        1.80        0.64      3.24 o 
   2  10   3       61.80       66.56      6.35 o 
   3  10   3        7.97       13.90      6.07 o 
  -3  11   3        5.48       11.46      8.95 o 
  -2  11   3      129.05      147.32     10.87 o 
  -1  11   3        6.77        3.79      4.03 o 
   0  11   3        5.38        5.82      6.77 o 
   1  11   3        4.22        7.99      3.68 o 
   2  11   3       18.23        9.62      4.51 o 
   3  11   3       12.68       14.74      6.18 o 
  -2  12   3        5.87        1.97      7.65 o 
  -1  12   3       29.54       38.50      7.54 o 
   0  12   3        1.05        4.73      7.42 o 
   1  12   3        1.34        1.06      8.65 o 
   2  12   3        1.32       -4.34      8.30 o 
   3  12   3        0.32        1.69      6.08 o 
  -1  13   3        4.38        2.62      7.82 o 
   0  13   3        9.90        7.16      8.69 o 
   1  13   3        3.19       -2.18      9.42 o 
   2  13   3        0.06       -6.42      7.45 o 
   0  14   3        0.09       -2.16      9.45 o 
   1  14   3        0.20        3.59     10.36 o 
  -1 -13   4        1.06       -4.89      8.52 o 
   0 -13   4       22.18       22.33      8.58 o 
   1 -13   4        0.76        2.85      8.11 o 
  -2 -12   4        1.77      -13.55      9.60 o 
  -1 -12   4       19.07       16.34      7.83 o 
   0 -12   4        0.65       -3.48      7.00 o 
   1 -12   4       10.92        3.59      7.46 o 
   2 -12   4       94.39       83.83     10.14 o 
  -3 -11   4        0.09        2.06      3.91 o 
  -2 -11   4       47.12       46.00      4.75 o 
  -1 -11   4       16.21        9.38      7.26 o 
   0 -11   4       31.00       26.70      7.07 o 
   1 -11   4       49.87       42.87      7.41 o 
   2 -11   4        1.50        7.72      5.24 o 
  -3 -10   4       18.45       15.12      6.02 o 
  -2 -10   4       42.78       55.58     12.71 o 
   0 -10   4       11.50        9.69      5.84 o 
   1 -10   4      144.03      144.17     10.07 o 
   2 -10   4       57.33       55.38      7.06 o 
   3 -10   4       17.91       15.46      6.01 o 
  -4  -9   4        1.51       -0.35      7.98 o 
  -3  -9   4       45.64       49.20      6.10 o 
  -2  -9   4       14.33       14.97      5.91 o 
  -1  -9   4      114.54      116.38      5.92 o 
   0  -9   4      233.31      202.42     10.89 o 
   1  -9   4        5.95       13.32      5.49 o 
   2  -9   4      185.20      189.06     11.16 o 
   3  -9   4       21.59       19.20      7.85 o 
  -4  -8   4        0.32       -5.92      7.44 o 
  -3  -8   4       14.69       13.97      6.49 o 
  -2  -8   4       23.17       23.93      4.48 o 
  -1  -8   4        1.65       -0.73      3.62 o 
   0  -8   4      262.03      250.19      7.49 o 
   1  -8   4      148.62      139.13      8.60 o 
   2  -8   4        0.44        4.84      5.49 o 
   3  -8   4       42.97       46.69      7.70 o 
   4  -8   4        0.48        8.28      9.21 o 
  -4  -7   4       17.55       20.51      7.50 o 
  -3  -7   4        5.77        7.95      6.07 o 
  -2  -7   4       93.39       95.06      5.81 o 
  -1  -7   4      937.73      879.44     22.26 o 
   0  -7   4       30.38       32.37      2.93 o 
   1  -7   4       33.44       37.10      4.69 o 
   2  -7   4      474.52      440.02     18.07 o 
   3  -7   4        5.73        4.37      6.38 o 
   4  -7   4       32.53       33.42      8.76 o 
  -4  -6   4        0.24       -0.67      6.96 o 
  -3  -6   4      227.57      216.82     11.31 o 
  -2  -6   4      297.14      293.75      9.29 o 
  -1  -6   4      316.63      332.87      9.59 o 
   0  -6   4     1051.70     1023.62     25.03 o 
   1  -6   4      849.62      884.40     32.62 o 
   2  -6   4      209.77      198.49     10.35 o 
   3  -6   4      211.53      214.96     11.87 o 
   4  -6   4       64.88       63.32      9.14 o 
  -4  -5   4       42.51       49.37      7.96 o 
  -3  -5   4        0.23        3.50      5.19 o 
  -2  -5   4       44.98       43.47      3.52 o 
  -1  -5   4      988.23      985.00     24.35 o 
   0  -5   4      893.49      879.13     21.51 o 
   1  -5   4     2768.03     2839.38    100.41 o 
   2  -5   4        5.99        7.50      4.00 o 
   3  -5   4       77.64       75.49      7.67 o 
   4  -5   4        4.28        9.08      7.33 o 
  -4  -4   4       67.39       77.32      8.45 o 
  -3  -4   4      590.40      542.38     20.30 o 
  -2  -4   4      706.47      734.19     18.76 o 
  -1  -4   4      437.60      387.05     10.36 o 
   0  -4   4     1134.15     1157.47     27.90 o 
   1  -4   4       54.69       50.43      4.47 o 
   2  -4   4      794.16      773.23     28.80 o 
   3  -4   4        8.16        7.24      5.10 o 
   4  -4   4       48.89       58.67      8.60 o 
  -5  -3   4       36.31       32.86      9.14 o 
  -4  -3   4        5.02        5.15      6.48 o 
  -3  -3   4      203.94      187.47      9.77 o 
  -2  -3   4     1813.38     1723.25     32.95 o 
  -1  -3   4       74.83       87.77      3.62 o 
   0  -3   4     3108.05     3286.93     77.78 o 
   1  -3   4     1053.60     1138.62     27.25 o 
   2  -3   4      203.02      193.43      5.59 o 
   3  -3   4      451.69      406.10     17.14 o 
   4  -3   4        0.05       -1.99      7.02 o 
   5  -3   4       34.05       28.90     10.31 o 
  -5  -2   4        0.25        0.32      8.22 o 
  -4  -2   4       45.51       43.71      7.37 o 
  -3  -2   4       47.12       58.04      5.19 o 
  -2  -2   4       26.74       25.36      2.05 o 
  -1  -2   4     1317.23     1228.94    149.00 o 
   0  -2   4      118.15      118.35      3.52 o 
   1  -2   4     6633.99     6575.00    155.10 o 
   2  -2   4       49.21       53.07      2.87 o 
   3  -2   4      214.02      210.06     11.18 o 
   4  -2   4       64.87       77.95      9.21 o 
   5  -2   4        3.48        8.43      9.62 o 
  -4  -1   4       18.21       14.89      6.29 o 
  -3  -1   4      414.05      388.23     10.34 o 
  -2  -1   4      122.34      118.86      4.27 o 
  -1  -1   4     1395.57     1445.55     27.53 o 
   0  -1   4     4636.98     5042.42    160.68 o 
   1  -1   4     7544.13     7460.98    175.82 o 
   2  -1   4       88.63       87.34      3.81 o 
   3  -1   4       35.65       35.07      3.59 o 
   4  -1   4       99.67      100.02     10.55 o 
   5  -1   4        1.23        6.83      9.55 o 
  -4   0   4       66.36       63.26      4.84 o 
  -3   0   4      160.04      150.23      5.81 o 
  -2   0   4     1323.23     1315.54     31.85 o 
  -1   0   4      191.71      189.29      4.99 o 
   0   0   4     3086.98     3253.85    103.76 o 
   1   0   4     1108.89     1134.84     27.16 o 
   2   0   4      253.36      240.95      6.99 o 
   3   0   4      776.06      816.85     20.86 o 
   4   0   4        0.08        3.14      7.31 o 
   5   0   4        2.69      -10.29      8.58 o 
  -4   1   4       21.87       22.03      4.54 o 
  -3   1   4      177.44      185.15      6.66 o 
  -2   1   4      493.37      463.06      9.52 o 
  -1   1   4     1636.52     1612.94     57.08 o 
   0   1   4     1690.74     1559.07     56.34 o 
   1   1   4     1439.70     1327.54     42.85 o 
   2   1   4      271.13      266.37     10.25 o 
   3   1   4       23.70       22.79      4.84 o 
   4   1   4       80.76       99.96      6.85 o 
   5   1   4       22.50       13.38      8.60 o 
  -5   2   4        1.28        0.54      8.30 o 
  -4   2   4      115.50      129.49     10.55 o 
  -3   2   4      371.71      380.59     15.00 o 
  -2   2   4     1461.02     1327.12     67.98 o 
  -1   2   4     1428.63     1372.82     31.13 o 
   0   2   4     3958.73     3954.36     88.34 o 
   1   2   4       11.35       13.66      2.07 o 
   2   2   4     1330.52     1308.69     42.97 o 
   3   2   4      150.63      162.47      9.02 o 
   4   2   4       18.73       35.97      7.42 o 
   5   2   4       61.70       51.23      8.65 o 
  -4   3   4      342.82      390.32     17.64 o 
  -3   3   4       79.16       79.88      4.77 o 
  -2   3   4       93.17       89.67      3.13 o 
  -1   3   4      465.48      411.70     14.24 o 
   0   3   4     1193.92     1183.45     26.87 o 
   1   3   4      408.25      416.39     14.53 o 
   2   3   4      150.83      169.87      8.04 o 
   3   3   4      101.66      111.22      8.19 o 
   4   3   4       11.35       16.08      7.29 o 
   5   3   4        0.08      -13.70      9.14 o 
  -4   4   4       96.26      116.39     10.36 o 
  -3   4   4      482.92      462.95     18.14 o 
  -2   4   4      541.74      579.02     11.80 o 
  -1   4   4      301.08      288.28      7.58 o 
   0   4   4      269.65      260.17      5.62 o 
   1   4   4      551.28      523.09     18.03 o 
   2   4   4     1045.45     1108.51     37.03 o 
   3   4   4        1.00        3.76      5.21 o 
   4   4   4       66.23       77.39      9.06 o 
   5   4   4        2.22        1.27      9.47 o 
  -4   5   4        2.84        9.84      8.69 o 
  -3   5   4      235.35      260.77     13.08 o 
  -2   5   4      379.08      356.36      9.27 o 
  -1   5   4       75.71       79.98      2.97 o 
   0   5   4     3316.05     3473.65     65.76 o 
   1   5   4     1180.33     1274.86     41.87 o 
   2   5   4      463.18      486.24     17.83 o 
   3   5   4        6.14        9.06      5.40 o 
   4   5   4        4.69       12.93      7.42 o 
  -4   6   4       29.00       54.09      9.97 o 
  -3   6   4        0.38       -1.40      5.97 o 
  -2   6   4      521.18      548.69     19.91 o 
  -1   6   4       25.70       25.21      2.02 o 
   0   6   4      651.59      725.95     14.52 o 
   1   6   4     1341.97     1434.76     34.86 o 
   2   6   4       45.90       39.97      4.82 o 
   3   6   4        1.14        2.85      5.51 o 
   4   6   4        3.25        7.22      7.29 o 
  -4   7   4       58.88       74.64     10.90 o 
  -3   7   4      314.93      317.19     15.17 o 
  -2   7   4       79.38       77.00      6.57 o 
  -1   7   4       14.72       13.80      2.16 o 
   0   7   4      467.06      471.83     25.16 o 
   1   7   4        0.99        7.32      3.43 o 
   2   7   4      261.94      260.70     11.52 o 
   3   7   4       24.48       22.11      6.05 o 
   4   7   4       18.36        6.77      7.31 o 
  -4   8   4        0.25       10.81     10.10 o 
  -3   8   4       26.20       33.20      7.55 o 
  -2   8   4      236.68      254.15     12.41 o 
  -1   8   4       53.66       55.83      3.79 o 
   0   8   4      140.56      143.92      5.89 o 
   2   8   4       22.29       30.57      5.14 o 
   3   8   4        3.78        3.05      5.73 o 
   4   8   4        0.88        4.54      6.96 o 
  -3   9   4       79.67       80.13      9.23 o 
  -2   9   4       34.96       52.21      7.09 o 
  -1   9   4       12.72        7.64      5.62 o 
   0   9   4       15.08       13.69      2.67 o 
   1   9   4      218.63      218.44      7.72 o 
   2   9   4        0.92        1.86      4.58 o 
   3   9   4        6.61        5.15      6.03 o 
   4   9   4        2.68        4.80      6.96 o 
  -3  10   4        8.07        9.21      8.50 o 
  -2  10   4       86.98       91.98      8.49 o 
  -1  10   4        3.54       -0.46      3.64 o 
   0  10   4       10.28       12.44      3.48 o 
   1  10   4       45.68       51.73      6.84 o 
   2  10   4      158.04      131.22      8.71 o 
   3  10   4        0.44       -0.33      5.90 o 
  -2  11   4       53.73       69.17      8.34 o 
  -1  11   4        0.20       -1.07      4.58 o 
   0  11   4       25.15       13.38      7.15 o 
   1  11   4       82.53       91.44     10.64 o 
   2  11   4       77.92       73.72      6.92 o 
   3  11   4        0.42        3.18      6.20 o 
  -2  12   4       13.98        8.65      8.02 o 
  -1  12   4       76.01       79.79      7.82 o 
   0  12   4        1.13        6.70      7.80 o 
   1  12   4       20.15        5.60      7.44 o 
   2  12   4        0.06       -3.31      5.04 o 
   3  12   4        1.68        9.71      6.40 o 
   0  13   4        4.02        0.60      8.60 o 
   1  13   4        0.31       -1.17      9.64 o 
   2  13   4        4.93        4.88      5.62 o 
   0  14   4        1.71       -1.79      9.51 o 
  -1 -13   5       14.02        8.08      8.58 o 
   0 -13   5        1.21        7.13      8.37 o 
   1 -13   5       26.40       29.20      8.65 o 
  -2 -12   5        4.31       -4.61     10.18 o 
  -1 -12   5       15.87       11.15      8.08 o 
   0 -12   5       53.85       41.70      8.50 o 
   1 -12   5        7.24       11.59      7.63 o 
   2 -12   5       17.77       20.84      8.65 o 
  -3 -11   5        2.70       -0.80     11.98 o 
  -2 -11   5       56.67       61.07     11.52 o 
  -1 -11   5        3.36        9.75      7.48 o 
   0 -11   5       10.38        9.01      6.64 o 
   1 -11   5      139.36      130.63     10.89 o 
  -3 -10   5        1.26        2.84      5.95 o 
  -2 -10   5        8.54        8.63      8.64 o 
  -1 -10   5      200.10      202.60      9.39 o 
   0 -10   5        0.13       -3.26      5.69 o 
   1 -10   5        2.69       10.14      6.14 o 
   2 -10   5       64.44       69.50      8.62 o 
   3 -10   5        9.20        7.93      6.17 o 
  -3  -9   5        2.64       -1.12      5.34 o 
  -2  -9   5      179.64      187.96     10.07 o 
  -1  -9   5      155.31      162.24      6.99 o 
   0  -9   5      589.85      514.71     21.16 o 
   1  -9   5        0.44        6.49      5.38 o 
   2  -9   5       89.35       93.47      8.93 o 
   3  -9   5       15.10        9.71      7.80 o 
  -4  -8   5       15.25       15.50      7.98 o 
  -3  -8   5       63.11       61.27      6.14 o 
  -2  -8   5      980.94     1000.37     43.36 o 
  -1  -8   5       18.46       18.64      8.30 o 
   0  -8   5        2.40        4.56      4.48 o 
   1  -8   5      422.07      386.56     16.45 o 
   2  -8   5        8.36       12.60      5.86 o 
   3  -8   5       87.09       94.03      9.75 o 
  -4  -7   5       20.87       14.70      7.61 o 
  -3  -7   5       76.01       84.48      7.98 o 
  -2  -7   5      263.85      279.24      9.57 o 
  -1  -7   5      297.96      310.97      9.45 o 
   0  -7   5      126.80      132.53      5.07 o 
   1  -7   5       92.18       82.25      6.64 o 
   2  -7   5      230.99      216.99     11.33 o 
   3  -7   5       33.85       30.78      7.20 o 
   4  -7   5       65.81       60.31      9.73 o 
  -4  -6   5       30.98       29.16      7.61 o 
  -3  -6   5       11.10        9.38      5.90 o 
  -2  -6   5       69.49       82.14     13.08 o 
  -1  -6   5        9.35        8.27      2.75 o 
   0  -6   5      392.88      352.09      9.56 o 
   1  -6   5      221.79      226.81     10.46 o 
   2  -6   5      195.71      188.22     10.36 o 
   3  -6   5      173.65      180.91     11.02 o 
   4  -6   5       34.98       38.20      9.04 o 
  -4  -5   5       89.05       81.95      8.86 o 
  -3  -5   5      137.90      132.80      9.10 o 
  -2  -5   5      247.08      261.55      8.41 o 
  -1  -5   5      867.97      865.90     21.72 o 
   0  -5   5      149.37      143.76      4.79 o 
   1  -5   5      615.16      622.51     23.48 o 
   2  -5   5       98.97      109.43      7.37 o 
   3  -5   5      127.76      129.68      9.36 o 
   4  -5   5        8.68        0.65      7.67 o 
  -4  -4   5       12.99       12.19      6.81 o 
  -3  -4   5      169.31      170.75      9.79 o 
  -2  -4   5       43.24       46.28      3.37 o 
  -1  -4   5      915.99      841.03     20.95 o 
   0  -4   5      446.09      477.89     12.12 o 
   1  -4   5      324.18      360.03      9.24 o 
   2  -4   5     1162.76     1128.20     41.25 o 
   3  -4   5        8.44        5.95      5.15 o 
   4  -4   5       36.03       35.09      8.17 o 
  -4  -3   5        7.12        9.10      6.81 o 
  -3  -3   5       86.86       78.99      7.29 o 
  -2  -3   5      211.71      187.23      5.22 o 
  -1  -3   5      508.00      583.08     14.82 o 
   0  -3   5     1224.04     1282.01     30.75 o 
   1  -3   5     1574.41     1633.23     38.92 o 
   2  -3   5      215.89      223.40      6.32 o 
   3  -3   5      503.81      483.54     19.95 o 
   4  -3   5        4.14       -2.16      7.18 o 
  -5  -2   5        7.55       15.15      8.43 o 
  -4  -2   5       40.15       42.31      7.33 o 
  -3  -2   5      278.75      275.75     12.34 o 
  -1  -2   5     7771.06     8577.05    208.40 o 
   0  -2   5     1953.85     2018.19     47.96 o 
   1  -2   5     1253.56     1244.97     29.82 o 
   2  -2   5     1189.90     1179.48     28.48 o 
   3  -2   5      223.75      201.08     10.96 o 
   4  -2   5      143.42      152.64     11.96 o 
   5  -2   5        3.47        3.14      9.97 o 
  -5  -1   5       30.04       34.91      9.08 o 
  -4  -1   5       27.03       17.12      6.48 o 
  -3  -1   5      375.56      344.58      9.50 o 
  -2  -1   5      830.06      822.93     24.92 o 
  -1  -1   5     1378.23     1439.72     27.49 o 
   0  -1   5     2700.82     2761.89     88.31 o 
   1  -1   5       25.01       25.32      1.58 o 
   2  -1   5     2776.42     2744.59     65.26 o 
   3  -1   5       21.72       21.46      3.31 o 
   4  -1   5       18.45       22.44      8.02 o 
   5  -1   5        0.28       -1.30      9.66 o 
  -4   0   5       74.96       71.21      4.98 o 
  -3   0   5       74.59       67.93      4.40 o 
  -2   0   5     1201.47     1127.76     26.07 o 
  -1   0   5      400.05      411.71      9.92 o 
   0   0   5     2863.11     2927.33     69.10 o 
   1   0   5     1916.53     1858.51     44.20 o 
   2   0   5      104.50      105.72      4.28 o 
   3   0   5      759.57      724.06     33.11 o 
   4   0   5        0.33        5.75      7.48 o 
   5   0   5        2.95        2.90      9.27 o 
  -4   1   5       15.06       11.94      4.41 o 
  -3   1   5       42.45       45.60      3.71 o 
  -2   1   5       53.99       53.36      2.26 o 
  -1   1   5     2259.69     2203.01     49.64 o 
   0   1   5       65.13       62.04      3.20 o 
   1   1   5      442.47      428.04     14.61 o 
   2   1   5       14.92       14.77      3.11 o 
   3   1   5        9.20       10.12      4.45 o 
   4   1   5       23.16       29.09      5.04 o 
   5   1   5        1.42       -6.46      8.60 o 
  -4   2   5       37.22       41.51      7.44 o 
  -3   2   5      156.03      157.61      6.47 o 
  -2   2   5      407.63      382.32      9.92 o 
  -1   2   5      571.28      584.33     13.83 o 
   0   2   5     3828.43     3719.98     83.18 o 
   1   2   5      117.38      131.61      5.95 o 
   2   2   5       52.68       58.99      4.54 o 
   3   2   5       71.65       85.21      7.05 o 
   4   2   5        0.30        1.45      6.61 o 
   5   2   5        1.63       -2.03      7.70 o 
  -4   3   5      263.18      310.36     15.67 o 
  -3   3   5        0.24        3.17      3.33 o 
  -2   3   5      318.85      293.91     11.83 o 
  -1   3   5     4754.96     5031.06    112.48 o 
   0   3   5       45.33       37.35      3.08 o 
   1   3   5     1732.98     1683.38     54.48 o 
   2   3   5        1.64        7.83      3.27 o 
   3   3   5      244.04      252.40     11.72 o 
   4   3   5       41.72       54.63      8.04 o 
   5   3   5        4.10       -5.58      6.96 o 
  -4   4   5      117.75      130.31     12.62 o 
  -3   4   5       90.85       99.87      7.87 o 
  -2   4   5       75.50       79.55      5.90 o 
  -1   4   5     5687.66     6222.83    219.87 o 
   0   4   5      205.45      209.45      5.75 o 
   1   4   5      413.83      388.16     13.86 o 
   2   4   5       14.53       16.36      3.76 o 
   3   4   5        6.28        2.62      5.28 o 
   4   4   5       44.18       47.25      8.43 o 
   5   4   5       16.96       19.00      9.84 o 
  -4   5   5      212.56      221.99     14.74 o 
  -3   5   5       77.48       85.21      7.78 o 
  -2   5   5      288.70      281.38      8.26 o 
  -1   5   5        7.70       10.82      2.24 o 
   0   5   5      392.44      371.60      7.89 o 
   1   5   5       19.04       27.93      3.41 o 
   2   5   5        7.82        8.11      3.78 o 
   3   5   5      377.38      404.76     16.54 o 
   4   5   5        4.13        7.83      7.35 o 
  -4   6   5       69.30       95.92     11.37 o 
  -3   6   5      130.34      136.28     11.20 o 
  -2   6   5       43.37       50.35      5.60 o 
  -1   6   5      335.67      330.35      7.43 o 
   0   6   5       42.68       51.78      2.61 o 
   1   6   5      404.62      412.05     15.07 o 
   2   6   5        4.58        8.99      4.08 o 
   3   6   5        2.76        2.49      5.53 o 
   4   6   5      124.09      123.87     10.76 o 
  -4   7   5       15.66       41.03     10.63 o 
  -3   7   5       44.87       66.24      8.21 o 
  -2   7   5        1.65        3.01      5.01 o 
  -1   7   5      611.89      633.45     13.10 o 
   0   7   5      188.46      199.47      6.18 o 
   1   7   5      381.67      365.33     13.90 o 
   2   7   5      455.29      462.72     17.49 o 
   3   7   5       23.37       20.30      6.25 o 
   4   7   5       15.95       23.86      7.98 o 
  -3   8   5        9.53       10.40      7.42 o 
  -2   8   5       49.80       58.63      7.00 o 
  -1   8   5      101.66       94.41      4.45 o 
   0   8   5       72.20       73.43      3.38 o 
   1   8   5        1.06        2.52      2.95 o 
   2   8   5       20.25       27.65      5.14 o 
   3   8   5       82.28       77.71      7.65 o 
   4   8   5        2.97        0.39      7.22 o 
  -3   9   5        9.55       13.79      8.08 o 
  -2   9   5      218.69      237.49     12.71 o 
  -1   9   5       45.47       41.73      4.15 o 
   0   9   5      153.77      157.87      6.81 o 
   1   9   5      178.81      172.03      6.89 o 
   2   9   5        0.96       -4.63      4.84 o 
   3   9   5        5.31       17.27      6.40 o 
   4   9   5        0.07        5.28      7.11 o 
  -3  10   5       31.39       43.00      9.47 o 
  -2  10   5        3.05        8.78      6.85 o 
  -1  10   5      121.43      117.02      9.51 o 
   0  10   5      692.99      644.64     35.58 o 
   1  10   5       28.88       29.07      4.07 o 
   2  10   5       31.99       38.43      5.99 o 
   3  10   5       12.50       14.40      6.44 o 
  -2  11   5       43.91       54.28      8.30 o 
  -1  11   5       43.99       41.50      6.81 o 
   0  11   5        5.68        5.34      6.96 o 
   1  11   5       14.12       13.80      4.22 o 
   2  11   5        2.87        2.40      5.12 o 
   3  11   5       14.32       14.37      7.15 o 
  -2  12   5        1.93        9.02      8.06 o 
  -1  12   5       26.59       41.89      7.42 o 
   0  12   5        5.77        9.82      8.11 o 
   1  12   5       20.09       11.12      5.80 o 
   2  12   5        3.74        2.85      5.58 o 
   0  13   5       15.88        9.60      9.12 o 
   1  13   5        2.15        0.28     10.20 o 
   2  13   5        0.03        3.83      5.71 o 
  -1 -13   6       33.08       32.64      9.82 o 
   0 -13   6        1.79       -1.97      8.60 o 
  -2 -12   6        2.20      -10.94     10.76 o 
  -1 -12   6        2.57       -8.93      8.32 o 
   0 -12   6       19.73       10.79      7.55 o 
   1 -12   6       55.30       42.78      8.60 o 
  -2 -11   6       16.29       19.21      7.27 o 
  -1 -11   6       33.31       27.54      8.32 o 
   0 -11   6        1.57       -2.70      6.35 o 
   1 -11   6       58.71       57.98      8.47 o 
   2 -11   6       24.05       13.08      8.24 o 
  -3 -10   6       24.90       32.59      6.62 o 
  -2 -10   6        6.86       -1.16     10.38 o 
  -1 -10   6       58.73       64.40      8.88 o 
   0 -10   6       67.67       64.01      7.44 o 
   1 -10   6       31.38       27.50      6.87 o 
   2 -10   6      146.23      135.00     11.33 o 
   3 -10   6        0.05        9.79      8.69 o 
  -3  -9   6       63.31       77.63      6.98 o 
  -2  -9   6      153.05      162.78     23.99 o 
  -1  -9   6       25.42       25.29      4.14 o 
   0  -9   6      370.56      363.06     16.51 o 
   1  -9   6        0.24        3.42      5.60 o 
   2  -9   6      171.64      167.42     11.50 o 
   3  -9   6       63.78       47.69      8.84 o 
  -4  -8   6       11.12       13.99      8.37 o 
  -3  -8   6        0.15        3.26      5.15 o 
  -2  -8   6      137.75      132.84     17.21 o 
  -1  -8   6       92.67      102.25      6.00 o 
   0  -8   6       83.00       82.71      7.61 o 
   1  -8   6      632.44      590.48     23.48 o 
   2  -8   6       20.30       23.61      6.22 o 
   3  -8   6       65.43       72.37      8.80 o 
  -4  -7   6        1.21        3.72      7.65 o 
  -3  -7   6      120.14      141.30     17.02 o 
  -2  -7   6       62.24       68.89      7.59 o 
  -1  -7   6       70.07       73.15      4.74 o 
   0  -7   6      501.90      487.95     18.61 o 
   1  -7   6      403.70      383.34     16.11 o 
   2  -7   6       52.83       63.45      6.85 o 
   3  -7   6        3.04       11.09      6.79 o 
   4  -7   6       19.15       22.40      9.25 o 
  -4  -6   6        0.40        5.58      7.33 o 
  -3  -6   6       48.70       39.13      6.81 o 
  -2  -6   6      660.37      685.35     18.34 o 
  -1  -6   6      316.49      305.60      9.29 o 
   0  -6   6     1341.23     1367.65     33.22 o 
   1  -6   6      222.39      221.73     10.72 o 
   2  -6   6       81.08       74.08      7.44 o 
   3  -6   6      132.35      130.14     10.29 o 
   4  -6   6        0.27        1.28      8.63 o 
  -4  -5   6       22.26       30.13      7.78 o 
  -3  -5   6       17.88       18.89      5.86 o 
  -2  -5   6      239.95      240.87      8.17 o 
  -1  -5   6      120.33      108.10      4.94 o 
   1  -5   6      836.36      855.20     20.95 o 
   2  -5   6      376.07      393.20     16.41 o 
   3  -5   6      159.00      162.47     10.59 o 
   4  -5   6       23.11       21.77      8.24 o 
  -4  -4   6        5.15        6.18      6.87 o 
  -3  -4   6      461.03      424.99     17.10 o 
  -2  -4   6      189.44      201.26      9.43 o 
  -1  -4   6      561.64      505.82     13.36 o 
   0  -4   6     1434.25     1579.84     37.87 o 
   1  -4   6      305.32      324.48      8.59 o 
   2  -4   6      330.75      294.36     12.86 o 
   3  -4   6       37.60       41.05      6.49 o 
   4  -4   6       31.95       42.69      8.97 o 
  -4  -3   6      111.20       99.33      9.49 o 
  -3  -3   6       33.60       25.57      5.43 o 
  -2  -3   6      963.15      923.10     18.15 o 
   0  -3   6      384.49      354.90      9.24 o 
   1  -3   6     1926.96     2059.01     49.03 o 
   2  -3   6        7.22        7.33      1.76 o 
   3  -3   6      200.07      180.33     10.63 o 
   4  -3   6        0.93        2.27      7.48 o 
  -4  -2   6       88.71       86.62      8.60 o 
  -3  -2   6      306.06      280.51     12.43 o 
  -2  -2   6      317.02      305.06      8.09 o 
  -1  -2   6     1069.39     1121.95     27.35 o 
   0  -2   6       86.09       95.05      3.47 o 
   1  -2   6      110.18      110.77      3.70 o 
   2  -2   6     3143.53     2974.92     70.50 o 
   3  -2   6       56.00       55.45      6.33 o 
   4  -2   6       48.63       49.33      8.88 o 
  -4  -1   6        5.77       -1.00      6.33 o 
  -3  -1   6      327.62      275.37      8.04 o 
  -2  -1   6      844.85      846.80     19.89 o 
  -1  -1   6      318.42      317.55      6.79 o 
   1  -1   6      185.83      180.78      5.17 o 
   2  -1   6     4014.96     4114.91     97.25 o 
   3  -1   6        1.57        0.93      2.95 o 
   4  -1   6       14.75       21.42      8.30 o 
   5  -1   6       41.46       47.21     10.77 o 
  -4   0   6       66.40       67.96      8.26 o 
  -3   0   6       34.99       33.34      3.36 o 
  -2   0   6     1690.05     1579.39     36.08 o 
  -1   0   6     1358.20     1394.62     31.72 o 
   0   0   6      250.76      256.57      6.70 o 
   1   0   6     1509.18     1450.71     34.77 o 
   2   0   6     1021.21     1042.87     25.54 o 
   3   0   6       73.44       73.29      6.18 o 
   4   0   6        0.30        8.08      7.57 o 
   5   0   6       30.89       30.05      9.96 o 
  -4   1   6      173.05      156.54      7.39 o 
  -3   1   6      265.75      267.56      8.34 o 
  -2   1   6       36.73       38.10      2.70 o 
  -1   1   6     1529.91     1424.87     32.41 o 
   0   1   6       42.73       36.01      1.95 o 
   1   1   6      137.94      140.32      6.01 o 
   2   1   6     1330.99     1294.14     42.35 o 
   3   1   6        7.64        8.98      3.46 o 
   4   1   6       57.78       57.69      5.45 o 
   5   1   6        1.33       -8.97      8.80 o 
  -4   2   6       65.80       68.89      7.91 o 
  -3   2   6       19.07       19.31      3.66 o 
  -2   2   6     1222.16     1186.78     27.56 o 
  -1   2   6        0.95        1.40      1.53 o 
   0   2   6     1770.20     1682.01     38.03 o 
   1   2   6      125.85      138.59      6.23 o 
   2   2   6     1090.38     1045.20     34.76 o 
   3   2   6      161.90      186.97     11.24 o 
   4   2   6        4.57        0.93      4.63 o 
   5   2   6        6.96        1.12      7.83 o 
  -4   3   6       16.88        0.56      7.83 o 
  -2   3   6      544.39      530.02     13.31 o 
  -1   3   6      389.41      361.70      9.28 o 
   0   3   6      150.15      148.16      4.52 o 
   1   3   6     1929.07     2027.94     65.54 o 
   2   3   6       29.86       44.73      4.41 o 
   3   3   6       69.04       66.37      6.40 o 
   4   3   6       19.71       29.79      7.39 o 
   5   3   6        1.00        4.34      7.67 o 
  -4   4   6        6.52        5.75      8.54 o 
  -3   4   6       82.05       90.85      5.68 o 
  -2   4   6      230.77      233.32     10.64 o 
  -1   4   6      900.60      870.64     21.00 o 
   0   4   6        5.46        7.64      1.68 o 
   1   4   6        1.80        5.36      2.68 o 
   2   4   6      141.82      156.05      8.30 o 
   3   4   6       45.65       56.36      6.40 o 
   4   4   6        2.62       10.01      7.22 o 
  -4   5   6       28.67       46.22      9.84 o 
  -3   5   6      216.97      250.50     13.23 o 
  -2   5   6      442.11      441.62     11.73 o 
   0   5   6     1781.60     1812.41     41.21 o 
   1   5   6      451.20      463.89     16.71 o 
   3   5   6      240.30      245.49     12.11 o 
   4   5   6       38.38       31.61      8.02 o 
  -4   6   6        6.39        8.93      9.68 o 
  -3   6   6       20.76       22.40      7.03 o 
  -2   6   6       93.40      102.51      5.42 o 
  -1   6   6      945.46      986.70     24.23 o 
   0   6   6      196.92      222.71      5.53 o 
   1   6   6      389.55      421.65     15.61 o 
   2   6   6      188.26      221.51     10.53 o 
   3   6   6        3.84        3.05      5.71 o 
   4   6   6       32.58       34.26      8.41 o 
  -4   7   6        0.62       16.41     10.31 o 
  -3   7   6      270.56      290.38     15.04 o 
  -2   7   6       68.38       69.72      6.64 o 
  -1   7   6      373.59      396.31      9.01 o 
   0   7   6      201.52      217.16      5.71 o 
   1   7   6       24.08       21.79      4.21 o 
   2   7   6       44.14       52.36      5.66 o 
   3   7   6        1.00        3.55      5.97 o 
   4   7   6       10.07        6.35      7.83 o 
  -3   8   6       45.14       49.20      8.50 o 
  -2   8   6      108.29      113.69      9.53 o 
  -1   8   6      139.39      150.30      6.57 o 
   0   8   6      206.52      199.32      5.74 o 
   1   8   6      312.91      374.73     14.76 o 
   2   8   6       20.56       12.88      4.99 o 
   3   8   6       18.91       22.63      6.94 o 
   4   8   6        8.17       13.23      7.55 o 
  -3   9   6        1.53       -0.15      8.22 o 
  -2   9   6        8.89        5.68      6.49 o 
  -1   9   6      154.67      159.90     10.27 o 
   0   9   6      166.81      149.41      5.34 o 
   1   9   6       37.97       44.47      5.58 o 
   2   9   6       30.96       46.30      6.25 o 
   3   9   6       31.35       43.30      7.70 o 
   4   9   6        0.13        2.64      7.22 o 
  -3  10   6       16.37       24.84      9.16 o 
  -2  10   6        2.94       12.49      7.33 o 
  -1  10   6        2.73        3.42      6.08 o 
   0  10   6      105.97      115.28      7.00 o 
   1  10   6      116.25      103.90      6.19 o 
   2  10   6        3.76        6.36      5.30 o 
   3  10   6       35.99       42.65      7.76 o 
  -2  11   6        5.77        7.82      7.91 o 
  -1  11   6        6.97       21.36      6.74 o 
   0  11   6       48.17       52.21      5.24 o 
   1  11   6       11.43       15.77      4.94 o 
   2  11   6       19.75       29.83      6.18 o 
   3  11   6        7.83        0.86      7.02 o 
  -2  12   6        1.06       -5.10      8.78 o 
  -1  12   6       24.13       24.67      7.46 o 
   0  12   6        7.53        7.89      8.28 o 
   1  12   6        6.91        2.52      4.61 o 
   2  12   6        7.69        7.46      5.60 o 
   1  13   6        2.62      -14.59     10.36 o 
   2  13   6        2.39       -4.39      5.81 o 
   0 -13   7        1.11       12.54      8.78 o 
  -2 -12   7        3.28        6.29     11.65 o 
  -1 -12   7        1.15       -6.01      8.52 o 
   0 -12   7       38.22       50.58      8.84 o 
   1 -12   7        2.42       -0.84      7.76 o 
  -2 -11   7       10.85       10.79      5.87 o 
  -1 -11   7       19.12       11.74      8.34 o 
   0 -11   7       70.07       75.40      8.67 o 
   1 -11   7       59.17       47.86      8.47 o 
   2 -11   7        0.09        3.55      8.35 o 
  -3 -10   7        9.68        3.82      6.46 o 
  -2 -10   7       18.30        7.28      7.55 o 
  -1 -10   7       13.20        8.60      7.76 o 
   0 -10   7      124.97      113.34     10.01 o 
   1 -10   7       79.43       90.66      9.62 o 
   2 -10   7       33.75       31.99      8.32 o 
  -3  -9   7       14.22       27.42      6.35 o 
  -2  -9   7        1.14       -7.38      4.92 o 
  -1  -9   7       39.48       32.34      7.28 o 
   0  -9   7      165.61      155.43     10.36 o 
   1  -9   7       77.23       74.88      7.70 o 
   2  -9   7       41.13       39.84      7.54 o 
   3  -9   7       47.09       36.88      8.75 o 
  -3  -8   7        2.24        8.11      5.50 o 
  -2  -8   7        2.71        1.21     10.74 o 
  -1  -8   7     1909.67     2041.50     49.73 o 
   0  -8   7      337.02      346.65     15.85 o 
   1  -8   7      201.52      171.40     10.35 o 
   2  -8   7       20.76       20.23      6.38 o 
   3  -8   7      101.45       78.82      9.56 o 
  -4  -7   7        2.85        8.86      7.87 o 
  -3  -7   7      107.74      116.83     13.43 o 
  -2  -7   7        3.87        6.45      4.27 o 
  -1  -7   7      580.80      621.80     16.73 o 
   0  -7   7      531.98      528.28     13.96 o 
   1  -7   7      114.86      110.98      7.98 o 
   2  -7   7      193.54      203.50     11.41 o 
   3  -7   7        0.62       15.30      7.37 o 
   4  -7   7       30.83       29.74      9.51 o 
  -4  -6   7       33.20       33.85      8.08 o 
  -3  -6   7       21.18       15.87      6.57 o 
  -2  -6   7      215.39      236.91      8.67 o 
  -1  -6   7       20.75       19.11      3.35 o 
   0  -6   7      524.45      528.73     13.82 o 
   1  -6   7      247.09      239.65     11.48 o 
   2  -6   7      135.66      140.30      9.86 o 
   3  -6   7       77.03       94.86      9.81 o 
   4  -6   7        6.71        7.93      9.17 o 
  -4  -5   7       29.52       21.40      7.69 o 
  -3  -5   7       80.95       96.85      8.89 o 
  -2  -5   7       22.68       26.78      7.53 o 
  -1  -5   7     1119.74     1157.10     28.74 o 
   0  -5   7       21.84       25.13      2.50 o 
   1  -5   7      748.74      765.74     19.00 o 
   2  -5   7       76.76       77.37      7.11 o 
   3  -5   7      102.30      103.24      9.16 o 
   4  -5   7       68.35       82.71     10.16 o 
  -4  -4   7        2.90        2.27      7.07 o 
  -3  -4   7      214.04      203.57     11.00 o 
  -2  -4   7      169.78      192.00      6.76 o 
  -1  -4   7      985.39     1069.78     26.51 o 
   0  -4   7      804.83      811.47     20.09 o 
   1  -4   7        7.58       10.19      1.87 o 
   2  -4   7      101.54       89.63      6.87 o 
   3  -4   7        3.54        1.19      5.84 o 
   4  -4   7       26.22       19.63      8.88 o 
  -4  -3   7      194.18      188.96     11.78 o 
  -3  -3   7       41.73       35.52      5.97 o 
  -2  -3   7      629.36      611.94     15.93 o 
  -1  -3   7       48.08       48.20      7.38 o 
   0  -3   7      747.54      773.39     19.08 o 
   1  -3   7     1746.89     1820.06     43.55 o 
   2  -3   7       83.17       74.88      6.35 o 
   3  -3   7      136.06      148.17      9.94 o 
   4  -3   7       11.20       14.10      8.35 o 
  -4  -2   7       95.93       88.03      8.86 o 
  -3  -2   7      237.61      216.93     10.74 o 
  -2  -2   7       23.31       22.04      2.00 o 
   0  -2   7      689.09      782.15     24.45 o 
   1  -2   7     2424.93     2517.22     59.85 o 
   2  -2   7       77.74       73.27      3.69 o 
   3  -2   7        0.62        0.89      5.14 o 
   4  -2   7      148.89      146.41     12.21 o 
  -4  -1   7       54.77       56.64      7.98 o 
  -3  -1   7      351.79      308.65      8.91 o 
  -2  -1   7      994.69     1018.02     23.75 o 
  -1  -1   7      301.59      293.33      6.42 o 
   0  -1   7     1636.08     1595.03     95.10 o 
   1  -1   7      158.00      159.99      4.84 o 
   2  -1   7      210.09      194.08      6.23 o 
   3  -1   7      467.64      469.68     20.17 o 
   4  -1   7        4.42       -2.83      7.91 o 
  -4   0   7      175.09      155.15     10.76 o 
  -3   0   7       15.62       16.24      3.19 o 
  -2   0   7      797.36      760.97     18.19 o 
  -1   0   7      921.97      928.00     21.54 o 
   0   0   7     1501.88     1608.00     38.42 o 
   1   0   7     4814.56     4654.22    109.99 o 
   2   0   7       18.48       19.69      2.68 o 
   3   0   7      382.35      364.76     11.73 o 
   4   0   7      115.35      133.40     12.39 o 
   5   0   7        4.27       -1.62      9.71 o 
  -4   1   7       98.04       88.36      5.65 o 
  -3   1   7      283.50      272.25      8.60 o 
  -2   1   7      370.54      359.22      9.80 o 
  -1   1   7      892.08      910.06     21.14 o 
   0   1   7      592.12      559.18     13.81 o 
   1   1   7      563.51      517.31     13.09 o 
   2   1   7     1088.48     1069.48     26.39 o 
   3   1   7       71.04       75.96      5.04 o 
   4   1   7       55.41       54.20      8.73 o 
   5   1   7        1.31        4.50      9.27 o 
  -4   2   7        0.52        8.55      4.93 o 
  -3   2   7       63.80       68.53      4.54 o 
  -2   2   7      532.54      501.71     12.75 o 
  -1   2   7      455.73      538.47     18.45 o 
   1   2   7      248.83      238.65      9.27 o 
   2   2   7       24.52       19.33      3.74 o 
   3   2   7      121.11      121.60      8.35 o 
   4   2   7        0.04       -1.84      4.80 o 
   5   2   7        0.27        0.69      8.37 o 
  -4   3   7       33.05       42.44      8.47 o 
  -3   3   7      104.65      108.49      6.31 o 
  -2   3   7     1384.39     1425.34     33.03 o 
  -1   3   7      492.62      424.14     10.74 o 
   0   3   7      497.03      524.68     12.66 o 
   1   3   7      813.28      844.09     28.25 o 
   2   3   7       12.66       17.44      3.76 o 
   3   3   7      238.95      228.43     11.52 o 
   4   3   7       22.98       38.98      8.21 o 
  -4   4   7       11.56       10.27      8.78 o 
  -3   4   7      200.72      221.17     12.45 o 
  -1   4   7      162.45      160.15      5.56 o 
   0   4   7     3193.73     3269.01     73.51 o 
   1   4   7       16.87       18.11      3.33 o 
   2   4   7      534.05      536.20     19.28 o 
   3   4   7       97.96      104.07      9.21 o 
   4   4   7        1.04        7.83      7.95 o 
  -4   5   7       32.07       43.15     10.09 o 
  -3   5   7       20.02       19.61      6.94 o 
  -2   5   7      608.92      607.47     21.81 o 
  -1   5   7        0.28       -0.51      2.39 o 
   0   5   7      278.55      270.21      9.64 o 
   1   5   7       59.37       72.05      5.75 o 
   2   5   7      108.49       95.29      7.37 o 
   3   5   7        3.08        2.96      5.94 o 
   4   5   7        2.37        7.59      8.45 o 
  -4   6   7       61.16       74.49     11.37 o 
  -3   6   7      132.38      146.61     11.70 o 
  -2   6   7        8.16       17.79      3.57 o 
  -1   6   7      542.67      600.00     21.04 o 
   0   6   7       88.19       99.80      4.64 o 
   1   6   7       52.58       62.82      5.14 o 
   2   6   7      247.21      265.18     11.82 o 
   3   6   7       42.69       38.33      7.09 o 
   4   6   7        8.42       10.16      8.86 o 
  -4   7   7       10.26        6.61     10.53 o 
  -3   7   7       32.80       39.84      8.28 o 
  -2   7   7       27.96       28.47      6.07 o 
  -1   7   7       23.97       34.41      5.36 o 
   0   7   7      413.80      424.80     11.22 o 
   1   7   7        0.02       -0.74      3.89 o 
   2   7   7        1.06       -0.69      4.56 o 
   3   7   7       20.47       17.45      6.85 o 
   4   7   7        2.79        0.52      8.89 o 
  -3   8   7        8.01        0.45      7.72 o 
  -2   8   7      106.66      128.41     10.46 o 
  -1   8   7       99.58      120.31      6.48 o 
   0   8   7      667.87      669.28     15.61 o 
   1   8   7      231.79      263.39     11.80 o 
   2   8   7      113.72       91.85      7.87 o 
   3   8   7        0.99        2.47      6.61 o 
   4   8   7        0.38        5.64      8.80 o 
  -3   9   7       24.24       32.73      9.04 o 
  -2   9   7        0.16      -10.23      6.88 o 
  -1   9   7      306.99      327.93     14.63 o 
   0   9   7      517.10      483.32     10.92 o 
   1   9   7      128.65      140.79      8.82 o 
   2   9   7      140.19      138.57      8.99 o 
   3   9   7       40.57       29.75      7.37 o 
  -3  10   7       16.49       16.47      9.45 o 
  -2  10   7       19.17       23.28      8.17 o 
  -1  10   7       84.20       86.73      8.21 o 
   0  10   7       29.19       27.06      3.39 o 
   1  10   7        5.59       13.75      5.36 o 
   2  10   7        0.17       -0.74      5.30 o 
   3  10   7        5.41        3.48      6.96 o 
  -2  11   7        0.55      -11.24      8.32 o 
  -1  11   7       45.51       56.46      7.87 o 
   0  11   7       16.33       12.83      4.84 o 
   1  11   7       95.48      105.40      8.37 o 
   2  11   7        1.20        5.21      5.82 o 
   3  11   7        0.82        0.69      7.24 o 
  -2  12   7        1.55        6.40      9.02 o 
  -1  12   7        0.95       -1.58      7.57 o 
   1  12   7        3.43        3.37      5.51 o 
   2  12   7        3.30        0.97      5.81 o 
  -1  13   7       13.40       19.00      8.34 o 
  -1 -12   8       11.98       12.60      9.30 o 
   0 -12   8       33.16       50.95      9.19 o 
   1 -12   8        1.45       -8.49      8.21 o 
  -2 -11   8       23.60       25.34      8.49 o 
  -1 -11   8        6.31       -2.44      8.54 o 
   0 -11   8       25.96       21.68      7.72 o 
   1 -11   8        6.10        4.37      7.70 o 
   2 -11   8        1.11        6.46      8.71 o 
  -3 -10   8        4.29       -8.69      6.54 o 
  -2 -10   8       11.73        3.38     10.99 o 
  -1 -10   8       34.87       34.59      8.97 o 
   0 -10   8       39.00       31.97      7.24 o 
   1 -10   8       52.52       60.01      8.24 o 
   2 -10   8       39.49       40.88      8.73 o 
  -3  -9   8        2.72        2.00      6.10 o 
  -2  -9   8      109.43      114.66      7.74 o 
  -1  -9   8        7.08        3.80      5.24 o 
   0  -9   8       43.01       44.42      7.03 o 
   1  -9   8      109.02      102.03      9.58 o 
   2  -9   8       49.14       44.49      8.21 o 
   3  -9   8       78.02       63.10      9.36 o 
  -3  -8   8        8.63       20.60     10.77 o 
  -2  -8   8       63.60       72.09     16.95 o 
  -1  -8   8      320.51      368.55     11.45 o 
   0  -8   8       53.30       60.79      6.98 o 
   1  -8   8       96.85       95.24      8.84 o 
   2  -8   8      111.51      110.64     10.07 o 
   3  -8   8       79.49       73.09      9.75 o 
  -4  -7   8        0.27       -8.80      7.87 o 
  -3  -7   8       36.32       48.45     11.26 o 
  -2  -7   8      124.84      135.24      7.48 o 
  -1  -7   8      265.63      276.17      9.25 o 
   0  -7   8      380.78      404.35     11.37 o 
   1  -7   8        6.01        2.55      4.99 o 
   2  -7   8      513.79      559.84     23.17 o 
   3  -7   8        1.47       -3.54      7.33 o 
  -4  -6   8       25.96       23.82      8.06 o 
  -3  -6   8       90.21       84.46      8.47 o 
  -2  -6   8      124.30      130.86      6.77 o 
  -1  -6   8      194.09      204.00      7.42 o 
   0  -6   8      695.45      705.52     18.06 o 
   1  -6   8      185.30      187.47      9.96 o 
   2  -6   8      163.07      189.43     11.48 o 
   3  -6   8      104.90      106.21      9.99 o 
   4  -6   8        1.56        7.18      9.40 o 
  -4  -5   8       26.85       14.09      7.70 o 
  -3  -5   8       75.10       90.29      8.26 o 
  -2  -5   8      218.55      180.74     24.39 o 
  -1  -5   8     1228.77     1284.58     31.87 o 
   0  -5   8        2.58        3.26      2.31 o 
   1  -5   8      664.90      712.64     27.17 o 
   2  -5   8      185.07      182.47     10.48 o 
   3  -5   8       33.61       32.45      7.09 o 
   4  -5   8       93.99      109.17     11.37 o 
  -4  -4   8       17.50        2.72      7.15 o 
  -3  -4   8       10.88       12.49      5.97 o 
  -2  -4   8      116.58      123.82     12.79 o 
  -1  -4   8      565.14      582.73     15.44 o 
   0  -4   8     1507.55     1532.43     37.02 o 
   1  -4   8        0.94       -0.04      1.94 o 
   2  -4   8     1007.84      936.05     35.06 o 
   3  -4   8       29.59       32.41      6.68 o 
   4  -4   8       13.72       13.27      9.08 o 
  -4  -3   8       50.04       57.74      8.52 o 
  -3  -3   8        2.87        1.86      5.23 o 
  -2  -3   8      367.24      349.65     10.15 o 
  -1  -3   8      578.61      639.58     16.56 o 
   0  -3   8     2037.30     2242.68     53.51 o 
   1  -3   8      332.59      337.98      9.10 o 
   2  -3   8       71.49       59.06      5.62 o 
   3  -3   8       27.12       28.43      6.38 o 
   4  -3   8        0.27       -3.83      8.13 o 
  -4  -2   8       19.80       20.34      7.52 o 
  -3  -2   8      239.21      229.94     11.39 o 
  -2  -2   8       13.05       17.24      2.50 o 
  -1  -2   8     1892.59     1847.05     44.43 o 
   0  -2   8     1120.02     1052.51    113.50 o 
   1  -2   8      876.24      944.26     23.10 o 
   2  -2   8       97.94       87.47      4.13 o 
   3  -2   8      330.29      305.58     15.00 o 
   4  -2   8       30.92       39.69      8.95 o 
  -4  -1   8        9.32       11.65      7.26 o 
  -3  -1   8      363.14      314.62     13.83 o 
  -2  -1   8      392.12      388.19     10.20 o 
  -1  -1   8      135.67      132.91      4.84 o 
   0  -1   8      778.60      795.00     19.54 o 
   1  -1   8       72.07       65.50      3.16 o 
   2  -1   8        7.16        9.34      2.25 o 
   3  -1   8      643.89      625.32     25.62 o 
   4  -1   8       27.77       31.88      8.73 o 
  -4   0   8       34.71       46.65      8.17 o 
  -3   0   8       58.42       70.74      4.88 o 
  -2   0   8      605.12      566.41     14.10 o 
  -1   0   8     1790.94     1823.04     41.48 o 
   0   0   8       72.30       79.44      3.27 o 
   1   0   8      954.77      848.45     20.85 o 
   2   0   8       76.58       75.48      4.33 o 
   3   0   8      113.33      128.19      6.28 o 
   4   0   8        0.80        1.36      7.83 o 
  -4   1   8        0.46        0.30      4.32 o 
  -3   1   8     1097.18     1045.84     29.99 o 
  -2   1   8       62.83       72.47      4.44 o 
  -1   1   8      602.38      589.50     14.27 o 
   0   1   8      664.81      646.84     15.95 o 
   1   1   8     1139.08     1084.56     26.42 o 
   2   1   8      611.47      619.49     16.03 o 
   3   1   8       34.69       42.36      4.56 o 
   4   1   8       17.86       20.30      8.17 o 
  -4   2   8      191.66      187.48     10.06 o 
  -3   2   8     1161.33     1127.52     27.01 o 
  -2   2   8      418.70      412.06     10.98 o 
  -1   2   8       95.39       91.37      4.20 o 
   0   2   8      486.43      478.38     12.08 o 
   1   2   8      211.49      180.46      7.55 o 
   2   2   8      341.08      331.41     13.01 o 
   3   2   8      392.24      368.86     14.77 o 
   4   2   8        4.01        1.77      4.84 o 
  -4   3   8       54.73       53.24      8.39 o 
  -3   3   8       16.69       18.48      4.18 o 
  -2   3   8       75.40       83.86      5.05 o 
  -1   3   8      571.68      540.47     13.37 o 
   0   3   8      209.37      232.02      9.16 o 
   1   3   8      522.93      474.58     16.71 o 
   2   3   8       80.14       96.09      7.03 o 
   3   3   8      106.40      103.72      8.21 o 
   4   3   8       20.61       27.06      7.61 o 
  -4   4   8        7.89        5.90      8.39 o 
  -3   4   8       78.40       94.64      6.00 o 
  -2   4   8       54.33       47.32      3.87 o 
  -1   4   8        4.00        4.58      2.45 o 
   0   4   8     1153.52     1068.77     24.87 o 
   1   4   8      137.13      153.03      7.48 o 
   2   4   8      289.61      325.53     13.36 o 
   3   4   8        0.61        0.63      5.75 o 
   4   4   8        0.51       -0.13      7.74 o 
  -4   5   8       21.47       24.66      9.64 o 
  -3   5   8       14.27       22.63      7.29 o 
  -2   5   8      393.84      414.45     12.81 o 
   0   5   8        6.69        7.00      2.23 o 
   1   5   8      255.45      285.54     11.56 o 
   2   5   8       78.41       77.09      7.24 o 
   3   5   8        0.97       -1.41      5.79 o 
   4   5   8       14.53       11.13      8.28 o 
  -4   6   8       40.29       58.43     11.02 o 
  -3   6   8        1.05        0.86      7.46 o 
  -2   6   8       82.30      110.90      9.94 o 
  -1   6   8      311.71      339.46      9.83 o 
   0   6   8      161.95      163.20      5.92 o 
   1   6   8      195.03      197.45      9.42 o 
   2   6   8       41.38       51.26      5.86 o 
   3   6   8       24.50       21.68      6.74 o 
   4   6   8        1.79       -3.63      8.06 o 
  -3   7   8        1.67        4.47      8.00 o 
  -2   7   8      117.61      123.89     10.57 o 
  -1   7   8      120.03      131.98      6.35 o 
   0   7   8      314.58      352.91     14.14 o 
   1   7   8        3.54        9.43      4.47 o 
   2   7   8       41.59       42.43      5.99 o 
   3   7   8       76.11       89.76      8.71 o 
   4   7   8        1.66        1.95      8.54 o 
  -3   8   8       24.08       22.81      8.65 o 
  -2   8   8      200.55      204.43     12.77 o 
  -1   8   8        1.06        3.47      3.07 o 
   0   8   8        0.81        1.85      3.21 o 
   1   8   8      198.93      223.98     10.76 o 
   2   8   8       29.98       22.42      5.75 o 
   3   8   8        5.01        8.93      7.09 o 
   4   8   8        0.53       -3.74      8.60 o 
  -3   9   8       82.52       90.60     10.76 o 
  -2   9   8        7.94        5.40      7.42 o 
  -1   9   8       73.72       78.23      7.76 o 
   0   9   8      406.78      419.12     11.85 o 
   1   9   8      177.55      173.28      9.84 o 
   2   9   8      113.29      121.88      9.10 o 
   3   9   8        0.21       -6.35      6.57 o 
  -2  10   8       29.30       32.79      8.62 o 
  -1  10   8      109.36      117.17      9.25 o 
   0  10   8        0.66        1.26      3.84 o 
   1  10   8        7.05       19.20      5.73 o 
   2  10   8       26.52       24.80      6.83 o 
   3  10   8        6.98        8.28      7.18 o 
  -2  11   8        5.04       10.10      8.97 o 
   0  11   8       52.67       48.64      7.78 o 
   1  11   8       10.59        9.73      5.68 o 
   2  11   8        3.06        5.69      6.72 o 
   3  11   8        4.90       10.29      7.41 o 
  -1  12   8       20.12       10.12      8.21 o 
   1  12   8        1.42       -3.31      5.58 o 
   2  12   8        5.33        6.88      6.83 o 
  -1 -12   9        4.97       -2.49      9.45 o 
   0 -12   9       33.61       35.93      9.42 o 
  -2 -11   9       16.10        2.23     12.28 o 
  -1 -11   9       33.90       29.03      9.75 o 
   0 -11   9       27.29       35.00      8.58 o 
   1 -11   9       85.70       86.01      9.56 o 
  -2 -10   9        2.99       -6.87      9.11 o 
  -1 -10   9      202.52      219.24     15.35 o 
   0 -10   9        1.46       -7.35      6.83 o 
   1 -10   9       23.28       22.78      7.70 o 
   2 -10   9       61.42       63.79      9.51 o 
  -3  -9   9        3.43        5.51     10.51 o 
  -2  -9   9       99.63      107.86      7.87 o 
  -1  -9   9       48.98       46.31      5.85 o 
   0  -9   9        5.51        8.67      6.57 o 
   1  -9   9      107.04       95.44      9.99 o 
   2  -9   9       22.67       24.41      7.91 o 
   3  -9   9       28.86       26.96      8.86 o 
  -3  -8   9       20.76       20.64      7.89 o 
  -2  -8   9      101.22       89.92     10.76 o 
  -1  -8   9        3.30        4.86      4.25 o 
   0  -8   9      211.69      220.00     12.47 o 
   1  -8   9      379.03      397.50     17.75 o 
   2  -8   9       38.97       48.16      7.65 o 
   3  -8   9        9.91       12.26      8.71 o 
  -3  -7   9       43.63       51.75      8.28 o 
  -2  -7   9      240.82      241.17     28.19 o 
  -1  -7   9      337.23      344.24     10.89 o 
   0  -7   9      421.59      435.68     18.61 o 
   1  -7   9        0.30       -0.30      5.25 o 
   2  -7   9      250.78      255.08     13.73 o 
   3  -7   9       31.36       31.76      8.47 o 
  -4  -6   9       17.47       17.73      8.41 o 
  -3  -6   9       20.43       13.45      7.02 o 
  -2  -6   9      269.04      273.02      9.89 o 
  -1  -6   9      150.45      169.61      7.15 o 
   0  -6   9      490.21      504.76     13.62 o 
   1  -6   9      571.08      575.41     22.89 o 
   2  -6   9        1.08        4.52      5.71 o 
   3  -6   9      184.18      200.24     12.82 o 
   4  -6   9        3.78        1.71      9.79 o 
  -4  -5   9       32.73       27.32      8.32 o 
  -3  -5   9       79.20       88.98      8.43 o 
  -2  -5   9      145.97      132.82      6.32 o 
  -1  -5   9      382.52      393.66     11.63 o 
   0  -5   9      152.20      180.64      6.53 o 
   1  -5   9      415.52      433.12     17.92 o 
   2  -5   9      183.47      184.65     10.85 o 
   3  -5   9       52.99       61.63      8.17 o 
   4  -5   9       72.72       71.51     10.76 o 
  -4  -4   9        1.85        4.45      7.67 o 
  -3  -4   9       40.26       38.11      6.83 o 
  -2  -4   9      590.23      655.52     21.61 o 
  -1  -4   9       14.91       10.53      3.87 o 
   0  -4   9     2014.54     2203.39     52.84 o 
   1  -4   9      189.91      215.84      6.88 o 
   2  -4   9      124.14      134.74      9.01 o 
   3  -4   9       34.03       32.34      7.15 o 
   4  -4   9       31.62       31.73      9.60 o 
  -4  -3   9       27.21       34.61      8.35 o 
  -3  -3   9       37.33       37.49      6.44 o 
  -2  -3   9      608.11      598.80     21.99 o 
  -1  -3   9      448.55      485.56     13.28 o 
   0  -3   9     1773.62     1922.81     46.19 o 
   1  -3   9      449.73      456.87     12.00 o 
   2  -3   9       24.30       28.54      5.12 o 
   3  -3   9      299.38      280.31     14.57 o 
   4  -3   9        1.17       -6.23      8.56 o 
  -4  -2   9       67.02       51.04      8.37 o 
  -3  -2   9      212.74      196.03     10.83 o 
  -2  -2   9       23.43       34.65      3.03 o 
  -1  -2   9      855.57      821.52     20.74 o 
   1  -2   9      176.15      181.01      6.56 o 
   2  -2   9      466.74      444.87     11.87 o 
   3  -2   9      371.67      360.12     16.82 o 
   4  -2   9       20.35       31.22      8.86 o 
  -4  -1   9       16.13       12.58      7.65 o 
  -3  -1   9        7.81        1.84      5.60 o 
  -2  -1   9      276.08      254.50      7.71 o 
  -1  -1   9       10.10       12.16      2.46 o 
   0  -1   9     1712.38     1760.45     42.29 o 
   1  -1   9      222.99      229.96      6.73 o 
   2  -1   9       29.19       25.96      2.79 o 
   3  -1   9       28.05       36.36      6.55 o 
   4  -1   9        0.59       -4.99      8.32 o 
  -4   0   9      125.23      116.17     10.38 o 
  -3   0   9      278.96      260.40      9.20 o 
  -2   0   9      255.22      258.91      7.84 o 
  -1   0   9      703.47      691.01     16.67 o 
   0   0   9      444.25      472.99     12.15 o 
   1   0   9     1561.07     1480.99     41.31 o 
   2   0   9      238.48      237.56      7.44 o 
   3   0   9       36.73       33.79      4.17 o 
   4   0   9       80.75       74.56      9.75 o 
  -4   1   9       14.30       20.65      7.48 o 
  -3   1   9      250.36      247.06      8.53 o 
  -2   1   9      226.89      208.63      7.05 o 
  -1   1   9     1426.38     1415.76     32.61 o 
   0   1   9     1092.31     1095.39     26.54 o 
   1   1   9      228.41      226.30      6.78 o 
   2   1   9      492.54      466.77     12.68 o 
   3   1   9       42.97       54.00      4.71 o 
   4   1   9       23.64       25.16      8.39 o 
  -4   2   9       45.81       45.47      5.71 o 
  -3   2   9      146.43      151.71      7.23 o 
  -2   2   9      179.04      160.84      6.29 o 
  -1   2   9      211.05      202.98      9.38 o 
   0   2   9     1761.01     1757.77     44.53 o 
   1   2   9      221.09      228.07      6.87 o 
   2   2   9       83.98       83.20      4.95 o 
   3   2   9       85.40       86.29      8.62 o 
   4   2   9        4.65        0.86      4.97 o 
  -4   3   9      100.95      108.54      9.77 o 
  -3   3   9       63.80       74.84      8.15 o 
  -2   3   9      116.78      124.17      6.00 o 
  -1   3   9     1721.72     1751.25     40.18 o 
   0   3   9      549.96      614.88     21.10 o 
   1   3   9       22.35       20.06      3.33 o 
   2   3   9      106.98      126.78      8.02 o 
   3   3   9        0.72        6.70      5.58 o 
   4   3   9       73.03       62.79      6.12 o 
  -4   4   9        6.58        5.14      8.71 o 
  -3   4   9      305.42      338.95     17.21 o 
  -2   4   9       56.29       48.98      4.22 o 
  -1   4   9      364.07      416.43     11.15 o 
   0   4   9      190.88      181.42      5.94 o 
   1   4   9        2.67        6.85      3.16 o 
   2   4   9      157.74      153.14      8.86 o 
   3   4   9      110.46      125.47      9.38 o 
   4   4   9       38.44       31.17      8.17 o 
  -4   5   9       26.81       38.61     10.12 o 
  -3   5   9       40.48       57.03      8.62 o 
  -2   5   9      111.37      134.20      6.73 o 
  -1   5   9      375.50      395.79     10.93 o 
   0   5   9      308.06      285.31     12.40 o 
   1   5   9      485.34      484.20     17.68 o 
   2   5   9       34.71       29.72      5.55 o 
   3   5   9       61.60       62.02      7.63 o 
   4   5   9        2.63        4.69      7.80 o 
  -3   6   9       72.61       84.09      9.75 o 
  -2   6   9       67.13       78.52     10.87 o 
  -1   6   9      186.56      202.48      7.38 o 
   0   6   9        2.25        2.43      2.58 o 
   1   6   9       56.71       58.28      5.58 o 
   2   6   9        6.68       11.46      5.34 o 
   3   6   9       11.97        7.28      6.62 o 
   4   6   9        6.50        3.80      8.17 o 
  -3   7   9       23.16       31.88      9.32 o 
  -2   7   9       87.66      100.50      8.45 o 
  -1   7   9        0.30        1.82      5.18 o 
   0   7   9       37.06       48.25      3.87 o 
   1   7   9      377.56      429.92     16.64 o 
   2   7   9        9.96       21.21      5.88 o 
   3   7   9        0.34        1.58      6.59 o 
   4   7   9        0.04       -1.92      8.28 o 
  -3   8   9        1.60       15.39      9.42 o 
  -2   8   9        6.49       17.12      7.24 o 
  -1   8   9       43.83       49.03      4.83 o 
   0   8   9       50.97       53.54      4.33 o 
   1   8   9      335.04      379.84     15.48 o 
   2   8   9       13.86       23.37      6.44 o 
   3   8   9        3.70        1.90      6.83 o 
   4   8   9        5.02        1.51      8.52 o 
  -3   9   9       41.99       44.79     10.55 o 
  -2   9   9        1.93        2.51      7.85 o 
  -1   9   9        1.18        1.67      4.33 o 
   0   9   9      371.07      411.91     11.99 o 
   1   9   9      626.82      614.79     22.76 o 
   2   9   9       70.97       67.45      7.83 o 
   3   9   9        6.91        8.63      7.15 o 
  -2  10   9       18.42       28.75      9.04 o 
  -1  10   9        4.97        8.37      7.39 o 
   0  10   9       11.28       12.11      4.22 o 
   1  10   9       15.18       24.67      5.88 o 
   2  10   9        1.57        7.89      6.74 o 
   3  10   9        0.90        0.58      7.20 o 
  -2  11   9        1.78        5.75      9.49 o 
  -1  11   9        0.24        0.39      7.96 o 
   0  11   9       55.02       45.81      9.43 o 
   1  11   9       27.43       40.81      6.75 o 
   2  11   9        0.02       -0.26      6.79 o 
  -1  12   9        1.21       -3.22      8.69 o 
   0  12   9       38.57       35.67      8.60 o 
   1  12   9       25.15       19.37      6.33 o 
   2  12   9        1.85       -0.78      6.72 o 
  -1 -11  10       44.44       52.90     10.94 o 
   0 -11  10        5.28        9.92      8.47 o 
   1 -11  10       84.42       89.21     10.33 o 
  -2 -10  10        0.21       -4.99      6.18 o 
  -1 -10  10       33.30       29.03     10.03 o 
   0 -10  10       66.30       72.11      9.19 o 
   1 -10  10       28.32       23.82      8.21 o 
   2 -10  10       70.79       57.83      9.71 o 
  -3  -9  10       26.67       22.18      8.50 o 
  -2  -9  10       59.06       61.93     12.32 o 
  -1  -9  10       13.96       14.94      8.63 o 
   0  -9  10      164.54      169.41     12.15 o 
   1  -9  10       25.50       21.14      7.33 o 
   2  -9  10       18.72       15.11      8.02 o 
  -3  -8  10        8.97        7.29      7.78 o 
  -2  -8  10       33.90       31.28     10.40 o 
  -1  -8  10      112.82      137.47      7.31 o 
   0  -8  10       69.69       77.73      8.11 o 
   1  -8  10      191.32      212.95     12.71 o 
   2  -8  10       24.67       24.36      7.41 o 
   3  -8  10        1.78        3.13      8.71 o 
  -3  -7  10       55.75       66.60      8.75 o 
  -2  -7  10       54.39       58.51      8.14 o 
  -1  -7  10      125.40      128.48      6.83 o 
   0  -7  10      166.65      185.87     11.33 o 
   1  -7  10        1.88        0.06      5.71 o 
   2  -7  10      139.49      138.39     10.48 o 
   3  -7  10       77.52       73.18      9.64 o 
  -3  -6  10       17.95       26.29      7.63 o 
  -2  -6  10      298.97      279.96     28.57 o 
   0  -6  10        3.26        5.96      3.13 o 
   1  -6  10      196.37      205.39     11.26 o 
   2  -6  10       27.46       19.65      6.42 o 
   3  -6  10      119.48      117.71     11.44 o 
  -4  -5  10        9.77        1.14      7.85 o 
  -3  -5  10      108.35      101.93      9.32 o 
  -1  -5  10      849.78      893.49     23.14 o 
   0  -5  10      332.42      370.48     13.67 o 
   1  -5  10      180.11      183.06     10.12 o 
   2  -5  10      267.99      274.34     13.77 o 
   3  -5  10        0.57       -1.88      6.75 o 
   4  -5  10       24.85       27.07     10.12 o 
  -4  -4  10       72.53       60.18      9.23 o 
  -2  -4  10       41.36       41.25      6.07 o 
  -1  -4  10      308.03      288.24     40.46 o 
   0  -4  10      733.95      775.88     19.69 o 
   1  -4  10       69.29       75.75      6.23 o 
   2  -4  10      585.55      561.44     22.72 o 
   3  -4  10      431.64      399.86     18.78 o 
   4  -4  10       29.97       34.20     10.25 o 
  -4  -3  10       20.64       18.12      8.15 o 
  -3  -3  10        8.40       15.61      6.35 o 
  -2  -3  10      320.98      301.73     13.55 o 
  -1  -3  10      337.78      333.79     10.18 o 
   0  -3  10        2.23        5.03      2.68 o 
   1  -3  10     1121.57     1160.44     28.49 o 
   2  -3  10        0.31        0.99      4.69 o 
   3  -3  10      251.20      215.61     12.97 o 
   4  -3  10       10.38       27.32      9.73 o 
  -4  -2  10        9.08        8.63      7.93 o 
  -3  -2  10      117.09      112.61      9.34 o 
  -2  -2  10        1.16        5.06      2.93 o 
  -1  -2  10     1785.50     1935.55     46.93 o 
   0  -2  10      867.46      882.53     29.72 o 
   1  -2  10      145.69      141.31      5.34 o 
   2  -2  10     1016.93      935.65     23.33 o 
   3  -2  10      108.29      118.51     10.12 o 
   4  -2  10        7.09        6.12      8.82 o 
  -4  -1  10       18.75       28.43      8.09 o 
  -3  -1  10       92.87       69.37      7.70 o 
  -2  -1  10      523.36      494.77     12.90 o 
  -1  -1  10        3.36        8.09      3.65 o 
   0  -1  10     1223.55     1304.97     31.71 o 
   1  -1  10      263.86      245.41      7.29 o 
   2  -1  10      155.43      148.40      5.72 o 
   3  -1  10       25.68       33.08      6.68 o 
   4  -1  10        4.88       -1.62      8.21 o 
  -4   0  10       75.42       68.46      9.01 o 
  -3   0  10        2.18        1.26      3.62 o 
  -2   0  10       96.77       95.17      5.24 o 
  -1   0  10      333.21      320.60     12.99 o 
   1   0  10      336.65      285.21      8.12 o 
   2   0  10      144.59      135.07      5.71 o 
   3   0  10        2.72        5.33      3.83 o 
   4   0  10        7.64       13.60      8.43 o 
  -4   1  10        7.41       12.73      8.17 o 
  -3   1  10       15.13       15.37      4.07 o 
  -2   1  10     1167.30     1103.21     26.20 o 
  -1   1  10      598.68      586.97     14.63 o 
   0   1  10      703.96      674.50     16.88 o 
   1   1  10       55.13       52.47      3.51 o 
   2   1  10      495.62      457.23     12.54 o 
   3   1  10       13.53       15.39      4.25 o 
   4   1  10        1.01        6.36      8.04 o 
  -4   2  10       25.00       32.15      5.80 o 
  -3   2  10       74.60       68.32     16.28 o 
  -2   2  10     1898.67     1824.30     42.14 o 
  -1   2  10        4.07        6.51      2.56 o 
   0   2  10      475.50      454.23     11.80 o 
   1   2  10      427.75      410.24     11.65 o 
   2   2  10       48.18       51.57      6.10 o 
   3   2  10       43.56       48.22      4.99 o 
   4   2  10        8.80        8.54      7.55 o 
  -4   3  10       79.80      102.45     10.09 o 
  -3   3  10      165.46      156.45      7.79 o 
  -2   3  10      195.98      202.00      7.46 o 
  -1   3  10      657.15      642.17     16.00 o 
   0   3  10       56.67       52.71      2.98 o 
   1   3  10      349.09      324.48     12.49 o 
   2   3  10      233.08      244.84     11.11 o 
   3   3  10        0.39        5.06      6.20 o 
   4   3  10       11.97        2.65      5.34 o 
  -4   4  10        0.06        5.38      9.17 o 
  -3   4  10       87.03       94.65     12.58 o 
  -2   4  10      196.70      182.63     11.89 o 
  -1   4  10      271.64      293.04      8.82 o 
   0   4  10      319.02      294.23     11.59 o 
   1   4  10        0.26        2.59      3.31 o 
   2   4  10      141.26      145.40      8.97 o 
   3   4  10      141.50      140.21     10.20 o 
   4   4  10       23.36       24.08      8.41 o 
  -4   5  10       12.52       14.27     10.38 o 
  -3   5  10        7.63        5.30      8.09 o 
  -2   5  10      157.56      160.68      8.57 o 
  -1   5  10      413.88      407.37     11.40 o 
   0   5  10      137.25      139.97      5.65 o 
   1   5  10       13.24       16.37      3.93 o 
   2   5  10       36.54       38.05      6.07 o 
   3   5  10       52.41       46.11      7.87 o 
   4   5  10        0.07       -2.10      8.13 o 
  -3   6  10      115.39      128.79     11.16 o 
  -2   6  10       89.98       99.78      6.20 o 
  -1   6  10      120.27      138.02      6.65 o 
   0   6  10       83.84       87.97      4.70 o 
   1   6  10        1.73        8.73      4.13 o 
   2   6  10       21.09       35.04      6.40 o 
   3   6  10        4.87       -7.31      6.79 o 
   4   6  10        0.73        1.17      8.39 o 
  -3   7  10       28.62       45.22      9.96 o 
  -2   7  10        1.74       -4.91      4.66 o 
  -1   7  10       14.48       18.54      4.17 o 
   0   7  10      208.13      216.82      7.70 o 
   1   7  10       58.65       58.15      5.82 o 
   2   7  10      117.34      119.89      9.45 o 
   3   7  10       34.05       45.46      8.45 o 
   4   7  10        1.57       -3.44      8.41 o 
  -3   8  10        0.07        9.25     10.03 o 
  -2   8  10        3.93        4.39      7.46 o 
  -1   8  10      145.14      152.41      7.66 o 
   0   8  10       86.32       89.59      5.43 o 
   1   8  10      101.09       97.73      7.83 o 
   2   8  10       35.49       37.44      7.22 o 
   3   8  10        6.55        4.22      7.74 o 
  -2   9  10        0.33       -7.07      7.98 o 
  -1   9  10       89.30       96.63      6.40 o 
   0   9  10       94.63      102.71      6.08 o 
   1   9  10        9.59       13.42      5.60 o 
   2   9  10       57.66       71.44      8.35 o 
   3   9  10       22.38       32.75      8.54 o 
  -2  10  10       16.71       23.17      9.55 o 
  -1  10  10       20.53       29.94      8.45 o 
   0  10  10      118.67      107.41      6.45 o 
   1  10  10       64.25       79.64      7.52 o 
   2  10  10        3.83        5.75      7.05 o 
   3  10  10       34.79       38.46      8.95 o 
  -1  11  10        1.24        1.58      8.76 o 
   0  11  10        4.22        0.37      4.60 o 
   1  11  10        5.20        7.69      5.84 o 
   2  11  10        1.92        1.90      7.05 o 
  -1  12  10       11.08        5.66      9.64 o 
   0  12  10        1.69       -3.70      8.26 o 
   1  12  10        0.77        2.64      6.07 o 
  -1 -11  11       26.26       24.34     10.79 o 
   0 -11  11        3.93        2.10      8.73 o 
   1 -11  11       80.37       70.32     10.35 o 
  -2 -10  11       19.85       19.46     10.30 o 
  -1 -10  11        3.70        1.06      9.77 o 
   0 -10  11      235.25      259.51     15.46 o 
   1 -10  11       31.10       45.29      9.16 o 
  -2  -9  11       55.28       63.20      7.27 o 
  -1  -9  11       54.90       80.31     10.90 o 
   0  -9  11      442.52      464.90     21.21 o 
   1  -9  11       18.47       21.10      7.85 o 
   2  -9  11        1.96        2.08      7.89 o 
  -3  -8  11       26.44       31.76      8.73 o 
  -2  -8  11        3.23       -2.52      7.43 o 
  -1  -8  11      115.55      122.99      7.46 o 
   0  -8  11       78.13       94.36      9.68 o 
   1  -8  11       74.12       79.51      8.67 o 
   2  -8  11       93.81      102.29     10.49 o 
   3  -8  11       16.02        4.47      9.10 o 
  -3  -7  11       75.73       83.46      9.77 o 
  -2  -7  11       48.97       46.16     16.75 o 
  -1  -7  11        8.92       14.38      4.45 o 
   0  -7  11      279.25      258.15     13.77 o 
   1  -7  11        2.36        7.24      6.22 o 
   2  -7  11       68.44       60.40      8.17 o 
   3  -7  11       29.04       44.84      9.29 o 
  -3  -6  11        0.50        2.44      7.35 o 
  -2  -6  11      398.71      369.78     15.84 o 
  -1  -6  11      166.70      187.52      9.32 o 
   0  -6  11      277.48      303.08      9.64 o 
   1  -6  11      617.09      624.65     24.92 o 
   2  -6  11       11.88        9.08      6.48 o 
   3  -6  11       53.53       52.94      9.01 o 
  -3  -5  11       82.11       82.04      9.23 o 
  -2  -5  11        0.83        3.29      5.86 o 
  -1  -5  11      477.66      525.99     14.98 o 
   0  -5  11       35.18       44.76      3.93 o 
   1  -5  11      129.56      132.38      9.06 o 
   2  -5  11      212.66      203.46     11.78 o 
   3  -5  11        2.07        1.97      7.37 o 
  -4  -4  11       25.05       21.53      8.63 o 
  -3  -4  11      270.26      235.15     12.69 o 
  -2  -4  11      207.63      225.60     11.98 o 
  -1  -4  11       15.79       21.57      6.86 o 
   0  -4  11      342.26      363.73     10.57 o 
   1  -4  11      535.77      579.67     15.30 o 
   2  -4  11       55.15       58.15      6.98 o 
   3  -4  11       49.59       44.27      7.76 o 
   4  -4  11        0.45       -1.45      9.86 o 
  -4  -3  11       67.98       54.00      9.40 o 
  -3  -3  11       26.34       29.42      7.11 o 
  -2  -3  11      234.91      223.63     11.72 o 
  -1  -3  11      702.67      790.25     20.77 o 
   0  -3  11        8.74       10.90      2.75 o 
   1  -3  11     1291.46     1339.86     32.82 o 
   2  -3  11       18.14       12.56      5.32 o 
   3  -3  11       20.91       27.89      7.50 o 
   4  -3  11      150.57      150.65     14.63 o 
  -4  -2  11        7.09        5.21      8.17 o 
  -3  -2  11      322.23      280.25     14.05 o 
  -2  -2  11        0.75        1.15      5.08 o 
  -1  -2  11      527.26      541.69     20.10 o 
   0  -2  11      533.04      482.93     26.93 o 
   1  -2  11      210.56      211.23      6.92 o 
   2  -2  11       99.52       86.69      4.80 o 
   3  -2  11        0.21        5.15      6.44 o 
   4  -2  11      145.49      123.87     12.30 o 
  -4  -1  11       26.37       29.70      8.41 o 
  -3  -1  11       38.37       32.94      7.02 o 
  -2  -1  11      236.91      228.61      7.78 o 
  -1  -1  11       13.24       19.89      4.50 o 
   0  -1  11      679.06      699.31     17.77 o 
   1  -1  11      774.17      721.57     18.32 o 
   2  -1  11      213.46      213.51      7.17 o 
   3  -1  11       58.24       63.66      7.76 o 
   4  -1  11       29.47       29.20      9.38 o 
  -4   0  11       38.32       35.22      8.82 o 
  -3   0  11      101.74       83.49      8.58 o 
  -2   0  11       48.44       48.26      4.41 o 
  -1   0  11      402.54      418.99     16.30 o 
   0   0  11        8.27       12.28      2.20 o 
   1   0  11      332.38      321.42      9.07 o 
   2   0  11      168.49      169.71      6.47 o 
   3   0  11       46.36       42.43      7.31 o 
   4   0  11        8.20       15.65      8.73 o 
  -4   1  11        0.94        5.71      8.73 o 
  -3   1  11      230.15      220.21     11.57 o 
  -2   1  11       73.43       69.97      4.54 o 
  -1   1  11      109.27      119.24      7.48 o 
   0   1  11      749.42      699.66     17.64 o 
   1   1  11        9.24       14.69      2.59 o 
   2   1  11      167.52      153.72      6.26 o 
   3   1  11       15.55       22.38      4.36 o 
   4   1  11       15.58       13.77      8.34 o 
  -4   2  11       20.41       30.72      9.25 o 
  -3   2  11       19.68       21.71      4.80 o 
  -2   2  11      488.67      472.73     12.88 o 
  -1   2  11       30.66       24.70      3.15 o 
   0   2  11        6.89       10.74      5.02 o 
   1   2  11     1391.32     1207.85     86.49 o 
   2   2  11       22.26       27.95      5.23 o 
   3   2  11       53.03       63.16     13.48 o 
   4   2  11        0.42       -0.67      7.85 o 
  -4   3  11       29.80       41.98      9.16 o 
  -3   3  11      119.45      125.66     11.00 o 
  -2   3  11        4.75        6.60      3.92 o 
  -1   3  11      123.99      122.33      5.75 o 
   0   3  11      106.78      102.55      6.35 o 
   1   3  11     1019.61      968.43     32.64 o 
   2   3  11       68.76       68.14      4.70 o 
   3   3  11       22.62       12.61      5.44 o 
   4   3  11        4.64       -0.98      5.48 o 
  -3   4  11       98.37      122.20     10.14 o 
  -2   4  11      475.48      473.91     13.35 o 
  -1   4  11       68.97       85.25      8.25 o 
   0   4  11      103.99       96.11      6.42 o 
   1   4  11        6.90        8.95      3.80 o 
   2   4  11       64.41       63.56      6.57 o 
   3   4  11       38.20       50.93      8.02 o 
   4   4  11        1.28       -1.61      5.40 o 
  -3   5  11        2.83        8.17      5.87 o 
  -2   5  11      329.79      360.43     11.47 o 
  -1   5  11       70.24       76.67      4.83 o 
   0   5  11      195.60      189.24      9.06 o 
   1   5  11      632.32      632.89     22.55 o 
   2   5  11       41.48       49.83      6.64 o 
   3   5  11       38.46       48.55      8.00 o 
   4   5  11       22.41       18.85      9.25 o 
  -3   6  11       29.33       41.50      9.99 o 
  -2   6  11        5.18        1.09      4.71 o 
  -1   6  11      236.76      247.05      8.82 o 
   0   6  11       37.09       39.49      4.86 o 
   1   6  11      393.68      378.32     15.02 o 
   2   6  11       24.83       36.08      6.62 o 
   3   6  11        7.76       13.38      7.80 o 
   4   6  11        4.87        4.50      9.32 o 
  -3   7  11       37.15       43.37     10.79 o 
  -2   7  11      193.31      173.50     13.67 o 
  -1   7  11        4.00       10.86      4.31 o 
   0   7  11       81.43       86.54      5.15 o 
   1   7  11        5.22       11.33      4.88 o 
   2   7  11       44.04       62.69      7.54 o 
   3   7  11        1.17       -0.24      7.70 o 
  -3   8  11       10.29        6.05     10.79 o 
  -2   8  11       83.24      104.02     10.10 o 
  -1   8  11       66.33       75.60      5.88 o 
   0   8  11       27.96       27.01      4.26 o 
   1   8  11       70.57       74.10      7.00 o 
   2   8  11      138.81      169.42     11.05 o 
   3   8  11        2.43        0.78      7.89 o 
  -2   9  11       14.48        6.53      8.91 o 
  -1   9  11        2.59       10.97      9.39 o 
   0   9  11       10.00        5.73      4.14 o 
   1   9  11      116.81      112.22      8.71 o 
   2   9  11       28.00       35.24      7.70 o 
   3   9  11       40.98       35.71      8.95 o 
  -2  10  11       11.31       18.59      9.99 o 
  -1  10  11        9.17        3.68      8.62 o 
   0  10  11       57.61       67.88      5.71 o 
   1  10  11        5.19       15.44      5.92 o 
   2  10  11        0.07       -1.36      6.98 o 
  -1  11  11        0.64        4.48      9.49 o 
   0  11  11        0.08       -4.56      5.33 o 
   1  11  11        3.52       -6.57      5.79 o 
   2  11  11       12.39       19.89      7.69 o 
   0  12  11        0.14        9.01      9.55 o 
   1  12  11        3.64        3.16      6.25 o 
  -1 -10  12       80.40      108.19     12.82 o 
   0 -10  12       67.88       76.55     10.09 o 
   1 -10  12        6.50        6.05      8.69 o 
  -2  -9  12       47.20       50.80      7.41 o 
  -1  -9  12       27.14       31.15     10.31 o 
   0  -9  12       63.53       73.07      9.51 o 
   1  -9  12      123.12      120.17     11.52 o 
   2  -9  12        5.39        8.17      8.58 o 
  -2  -8  12        6.75        7.87      7.35 o 
  -1  -8  12      294.15      336.06     15.02 o 
   0  -8  12       56.68       61.57      8.50 o 
   1  -8  12       68.41       86.36      9.17 o 
   2  -8  12      126.92      113.08     11.46 o 
  -3  -7  12       21.13       12.73      8.47 o 
  -1  -7  12       22.17       23.53      5.05 o 
   0  -7  12      362.12      407.88     18.72 o 
   1  -7  12        0.42       -2.85      6.55 o 
   2  -7  12      114.50      111.03     10.64 o 
   3  -7  12       26.71       33.29      9.21 o 
  -3  -6  12        3.49        0.80      7.91 o 
  -2  -6  12       49.54       50.63      7.50 o 
   0  -6  12       19.00       19.36      3.96 o 
   1  -6  12       56.80       50.43      7.05 o 
   2  -6  12        1.58        3.05      6.85 o 
   3  -6  12       32.39       31.06      8.41 o 
  -3  -5  12       42.69       46.95      8.26 o 
  -2  -5  12       56.93       60.75      7.65 o 
  -1  -5  12      401.98      431.81     17.53 o 
   0  -5  12      389.69      419.71     16.00 o 
   1  -5  12      112.40      106.10      8.82 o 
   2  -5  12      128.62      151.69     11.03 o 
   3  -5  12        3.83        2.18      7.87 o 
  -3  -4  12        1.15       -0.15      7.16 o 
  -2  -4  12      410.62      412.35     17.70 o 
   0  -4  12      547.34      551.30     16.14 o 
   1  -4  12        2.80        3.46      3.09 o 
   2  -4  12      147.04      146.24     10.48 o 
   3  -4  12       84.25       69.30      9.06 o 
  -3  -3  12       11.25        9.75      7.07 o 
  -2  -3  12      210.47      197.63     11.44 o 
  -1  -3  12      622.12      644.30     23.59 o 
   0  -3  12        1.33        1.87      2.55 o 
   1  -3  12      167.19      173.64      6.55 o 
   2  -3  12      117.89      106.68      8.99 o 
   3  -3  12       55.67       61.72      8.71 o 
   4  -3  12       91.82       94.53     12.39 o 
  -4  -2  12        5.46        4.32      8.19 o 
  -3  -2  12      131.23      120.99     10.68 o 
  -2  -2  12       25.75       25.75      6.51 o 
  -1  -2  12      396.02      412.15     16.52 o 
   0  -2  12      996.90     1053.86     26.22 o 
   1  -2  12       34.61       31.70      3.73 o 
   2  -2  12      154.63      150.22     10.23 o 
   3  -2  12      204.73      191.68     13.06 o 
   4  -2  12       98.01       93.73     11.70 o 
  -4  -1  12       54.24       54.97      9.68 o 
  -3  -1  12        6.53       -3.35      6.77 o 
  -2  -1  12      632.91      592.90     22.50 o 
  -1  -1  12       40.57       30.24      5.21 o 
   0  -1  12      616.08      643.06     16.64 o 
   1  -1  12      511.29      487.92     13.16 o 
   2  -1  12      201.22      176.89      6.73 o 
   3  -1  12       99.84       87.66      8.89 o 
   4  -1  12        0.08       -0.61      8.71 o 
  -4   0  12       42.35       51.47      9.96 o 
  -2   0  12      392.96      372.41     10.89 o 
  -1   0  12      318.72      309.32     13.36 o 
   0   0  12       15.79       18.14      2.62 o 
   1   0  12      197.74      192.50      6.56 o 
   2   0  12      159.45      146.93      6.18 o 
   3   0  12       37.50       38.87      7.46 o 
   4   0  12       17.10       29.23      9.40 o 
  -4   1  12        1.97        3.94      8.95 o 
  -3   1  12      238.02      226.61     12.23 o 
  -2   1  12      179.04      181.67      7.41 o 
  -1   1  12        1.95        4.99      4.08 o 
   0   1  12      763.79      759.33     26.39 o 
   1   1  12        1.98        1.62      2.43 o 
   2   1  12       52.11       60.64      5.96 o 
   3   1  12       38.84       47.35      4.87 o 
   4   1  12       17.76       17.58      8.86 o 
  -3   2  12        0.08        5.32      4.89 o 
  -2   2  12        6.05        6.03      4.05 o 
  -1   2  12      476.19      432.36     11.82 o 
   0   2  12      510.49      510.66     18.68 o 
   2   2  12        0.72        5.37      3.32 o 
   3   2  12       29.30       34.77      7.55 o 
   4   2  12        0.31       -5.21      7.85 o 
  -3   3  12      216.82      222.79     13.68 o 
  -2   3  12        4.51       11.23      4.35 o 
  -1   3  12      518.10      517.21     13.76 o 
   0   3  12      487.65      429.10     16.08 o 
   1   3  12       37.87       33.63      7.11 o 
   2   3  12      183.83      187.02      7.33 o 
   3   3  12        4.41        5.28      4.58 o 
   4   3  12        3.05        3.27      5.66 o 
  -2   4  12      100.89      106.27      6.46 o 
   0   4  12      500.39      456.69     16.93 o 
   1   4  12      112.57      112.15      7.70 o 
   2   4  12      162.23      147.88      9.10 o 
   3   4  12       13.26       16.79      5.28 o 
   4   4  12        6.95        0.40      5.77 o 
  -3   5  12        5.94        5.03      6.33 o 
  -2   5  12        8.98       15.28      5.01 o 
  -1   5  12      201.08      186.88      7.63 o 
   1   5  12       14.09       18.09      4.75 o 
   2   5  12        2.43        7.03      5.64 o 
   3   5  12       22.40       23.65      7.93 o 
   4   5  12        2.25       -0.05      5.64 o 
  -3   6  12       54.55       72.55     11.09 o 
  -1   6  12      244.99      248.28      9.17 o 
   0   6  12       96.41       97.80      7.28 o 
   1   6  12        6.27        4.26      4.63 o 
   2   6  12       16.42       30.35      6.66 o 
   3   6  12        7.24       18.76      8.06 o 
  -3   7  12       15.40       28.30     10.96 o 
  -2   7  12       56.41       61.72     15.83 o 
  -1   7  12       45.97       44.70      5.26 o 
   0   7  12        1.13        1.14      4.41 o 
   1   7  12       26.21       34.54      5.77 o 
   2   7  12      398.10      371.54     16.32 o 
   3   7  12       10.90       10.89      8.28 o 
  -2   8  12       69.78       76.83     10.09 o 
  -1   8  12        1.55        7.00      5.13 o 
   0   8  12        4.65        2.59      4.93 o 
   1   8  12       74.18       88.48      7.74 o 
   2   8  12       68.88       71.25      8.35 o 
   3   8  12        0.29      -11.81      7.87 o 
  -2   9  12        0.11       -6.85      9.62 o 
  -1   9  12       58.07       56.45      6.46 o 
   0   9  12        5.49        7.28      5.56 o 
   1   9  12        0.15        0.02      5.68 o 
   2   9  12        2.83       -5.53      7.07 o 
   3   9  12        6.97        9.71      8.62 o 
  -1  10  12        7.30       13.94      9.79 o 
   0  10  12        0.67       -5.37      4.69 o 
   1  10  12       12.40       19.72      6.53 o 
   2  10  12        0.45       -6.61      7.24 o 
  -1  11  12       28.79       29.98     10.83 o 
   0  11  12       15.67       14.01      6.48 o 
   1  11  12        0.28       -1.23      6.31 o 
   0 -10  13        7.69        4.21      8.73 o 
   0  -9  13       10.26       21.90      8.63 o 
   1  -9  13      318.18      352.15     18.40 o 
  -2  -8  13        3.50        8.06      7.98 o 
  -1  -8  13       76.95       86.97     11.39 o 
   0  -8  13        7.72       17.32      7.83 o 
   1  -8  13      209.45      210.66     13.77 o 
   2  -8  13       45.05       35.49      9.02 o 
  -2  -7  13      134.47      143.80     11.02 o 
  -1  -7  13        3.44       -1.93      4.90 o 
   0  -7  13       88.35       98.23      9.40 o 
   1  -7  13       68.41       78.56      8.89 o 
   2  -7  13       57.77       53.01      8.73 o 
  -3  -6  13        0.75       -1.36      8.04 o 
  -2  -6  13       75.70       79.10      8.67 o 
  -1  -6  13      195.26      200.83      9.15 o 
   0  -6  13       95.19       93.10      9.73 o 
   1  -6  13      470.12      470.87     20.52 o 
   2  -6  13       43.58       56.90      8.67 o 
   3  -6  13       34.68       29.87      9.16 o 
  -3  -5  13       78.55       81.09      9.56 o 
  -2  -5  13       33.50       44.64      7.83 o 
  -1  -5  13      171.70      182.73     11.07 o 
   0  -5  13      211.30      226.81      8.62 o 
   1  -5  13      239.94      252.43     13.08 o 
   2  -5  13      143.41      152.99     11.48 o 
   3  -5  13        6.18        7.44      8.45 o 
  -3  -4  13        3.05       -2.98      7.63 o 
  -2  -4  13      526.18      516.83     21.03 o 
  -1  -4  13        9.20       14.63      5.92 o 
   0  -4  13      311.20      336.13     10.49 o 
   1  -4  13       68.18       74.79      7.13 o 
   2  -4  13        3.19        3.46      6.33 o 
   3  -4  13       44.11       56.23      9.10 o 
  -3  -3  13       29.22       25.14      8.13 o 
  -2  -3  13       56.05       62.00      7.87 o 
  -1  -3  13      493.07      505.59     19.74 o 
   1  -3  13      149.48      146.06      6.36 o 
   2  -3  13      213.59      199.48     12.13 o 
   3  -3  13       55.03       37.79      8.43 o 
  -3  -2  13       92.51       79.51      9.42 o 
  -2  -2  13      238.60      225.29     12.45 o 
  -1  -2  13      249.49      245.01     12.00 o 
   0  -2  13      557.67      582.35     15.53 o 
   1  -2  13        4.53        4.93      3.03 o 
   2  -2  13      147.07      147.26     10.55 o 
   3  -2  13       59.48       55.66      8.60 o 
  -3  -1  13       19.25        9.49      7.54 o 
  -2  -1  13      435.14      429.82     17.94 o 
  -1  -1  13      116.90      107.09      8.63 o 
   0  -1  13      567.55      602.55     15.85 o 
   1  -1  13      223.66      219.67      7.53 o 
   2  -1  13        5.71        9.18      3.39 o 
   3  -1  13       75.27       68.51      8.50 o 
   4  -1  13       12.21       16.24      9.53 o 
  -3   0  13       43.87       33.70      8.11 o 
  -2   0  13       39.76       52.79     11.49 o 
  -1   0  13      753.27      744.80     26.87 o 
   0   0  13       78.10       67.73      5.73 o 
   1   0  13      502.78      473.18     12.92 o 
   2   0  13       45.47       42.01      3.99 o 
   3   0  13       28.34       25.72      7.22 o 
   4   0  13       24.35       35.78      9.62 o 
  -3   1  13       84.40       92.69     15.50 o 
  -2   1  13      291.11      285.00      9.54 o 
  -1   1  13       99.54      109.95      7.98 o 
   0   1  13      163.89      171.25      9.08 o 
   1   1  13       28.31       19.63     11.68 o 
   2   1  13        4.83       10.68      3.54 o 
   3   1  13        9.25       12.20      5.62 o 
   4   1  13        5.65       12.91      8.97 o 
  -3   2  13        4.74        6.02      5.29 o 
  -2   2  13      155.80      181.61     11.97 o 
  -1   2  13      437.73      423.98     16.88 o 
   0   2  13      429.92      442.92     16.99 o 
   1   2  13       18.86       15.33      3.69 o 
   2   2  13      132.26      132.93      6.47 o 
   3   2  13       29.91       34.86      5.04 o 
   4   2  13        3.18        4.37      8.26 o 
  -3   3  13       79.15       81.51     14.87 o 
  -2   3  13        1.33       -1.09      5.60 o 
  -1   3  13       10.44        8.64      6.65 o 
   0   3  13        4.81        7.37      4.11 o 
   1   3  13       88.06       79.22      4.93 o 
   2   3  13      155.86      151.10      6.89 o 
   3   3  13        1.73        1.70      6.03 o 
   4   3  13       35.61       30.63      8.89 o 
  -3   4  13       16.85       29.45      6.48 o 
  -2   4  13      106.01      113.23     10.48 o 
  -1   4  13       74.89       67.27      4.96 o 
   0   4  13       89.54       85.00      7.00 o 
   1   4  13       14.70       19.53      3.25 o 
   2   4  13       19.03       13.63      4.80 o 
   3   4  13        3.19        2.37      4.68 o 
   4   4  13        0.14       -2.61      5.78 o 
  -3   5  13        1.07        1.03      6.63 o 
  -2   5  13       92.54      100.50     11.80 o 
  -1   5  13       52.01       58.95      5.04 o 
   0   5  13      141.88      134.26      8.02 o 
   1   5  13      270.66      259.28     11.95 o 
   2   5  13      195.41      190.73     10.96 o 
   3   5  13       10.45       17.42      8.04 o 
  -3   6  13       13.50       24.73     10.74 o 
  -2   6  13        0.31        4.41      8.92 o 
  -1   6  13        6.11       12.62      5.04 o 
   0   6  13       64.61       67.77      6.36 o 
   1   6  13       15.63       19.67      5.21 o 
   2   6  13      155.11      166.43     10.68 o 
   3   6  13        7.59        5.27      8.11 o 
  -2   7  13       68.58       58.48     10.91 o 
  -1   7  13      116.15      109.46      6.93 o 
   0   7  13      129.98      129.06      8.67 o 
   1   7  13      145.47      151.95      9.68 o 
   2   7  13       54.10       55.04      7.85 o 
   3   7  13        2.58        3.29      8.00 o 
  -2   8  13       13.88       24.06     10.01 o 
  -1   8  13       54.16       48.64      6.19 o 
   0   8  13       24.04       17.18      5.79 o 
   1   8  13      149.41      134.00      9.71 o 
   2   8  13       33.31       36.19      7.48 o 
   3   8  13        2.29       -0.65      8.37 o 
  -2   9  13        1.84       -0.69     10.31 o 
  -1   9  13        3.17        0.53      5.92 o 
   0   9  13        0.40        3.87      5.73 o 
   1   9  13        6.33        8.60      6.29 o 
   2   9  13       23.90       23.50      7.61 o 
  -1  10  13        3.81       15.57     10.40 o 
   0  10  13        1.49        6.07      6.14 o 
   1  10  13        3.67        2.05      6.40 o 
   2  10  13       12.30       11.61      7.67 o 
   0  11  13        0.65        2.20      6.46 o 
   1  11  13        3.48        7.39      6.87 o 
  -1  -9  14       18.31       30.52     11.50 o 
   0  -9  14        3.23       11.63      9.06 o 
   1  -9  14       48.34       55.79      9.86 o 
  -2  -8  14        2.17       -4.99      8.08 o 
  -1  -8  14      173.46      228.75     16.71 o 
   0  -8  14      158.66      162.07     12.84 o 
   1  -8  14       12.63       16.86      8.47 o 
  -2  -7  14       68.80       69.31      9.08 o 
  -1  -7  14       18.77       19.18      7.07 o 
   0  -7  14      212.96      254.13     14.79 o 
   1  -7  14      120.42      126.37     11.18 o 
   2  -7  14       66.54       59.60      9.27 o 
  -2  -6  14       77.91       77.78      9.08 o 
  -1  -6  14       85.86      107.18     10.51 o 
   0  -6  14        0.50        3.42      6.57 o 
   1  -6  14      131.10      150.31     11.37 o 
   2  -6  14       31.30       41.70      8.73 o 
  -3  -5  14      124.79      103.55     10.63 o 
  -2  -5  14        1.28        8.73      7.42 o 
  -1  -5  14       55.81       61.78      7.74 o 
   0  -5  14      203.18      212.39      8.60 o 
   1  -5  14        2.68        9.25      6.25 o 
   2  -5  14      190.59      170.62     12.30 o 
   3  -5  14        3.02        4.80      8.82 o 
  -3  -4  14       11.79       16.41      8.52 o 
  -2  -4  14      105.45      121.44     11.11 o 
  -1  -4  14      105.96      116.41      9.96 o 
   0  -4  14      215.22      226.71      8.58 o 
   1  -4  14      186.51      198.56     11.96 o 
   2  -4  14       95.09       90.71      8.97 o 
   3  -4  14       33.09       31.09      8.95 o 
  -3  -3  14       69.34       67.71      9.75 o 
  -2  -3  14       70.26       63.83      8.35 o 
  -1  -3  14      362.33      371.66     16.13 o 
   0  -3  14       17.85       11.93      9.42 o 
   1  -3  14      237.91      238.17      8.45 o 
   2  -3  14       22.80       24.90      6.70 o 
   3  -3  14       20.06       12.52      8.06 o 
  -3  -2  14       51.78       52.06      9.08 o 
  -2  -2  14      114.45      126.33     10.46 o 
  -1  -2  14       86.32       97.91      8.82 o 
   0  -2  14      312.26      315.44     13.83 o 
   1  -2  14       25.71       24.43      3.70 o 
   2  -2  14      194.25      173.05     11.41 o 
   3  -2  14        9.98        8.21      7.93 o 
  -3  -1  14        5.17        2.21      8.17 o 
  -2  -1  14       80.46       65.20      8.00 o 
  -1  -1  14      399.98      411.05     17.04 o 
   0  -1  14      144.07      148.45      9.04 o 
   1  -1  14      102.18      115.50      5.79 o 
   2  -1  14       11.83       13.24      4.36 o 
   3  -1  14      106.95      107.91     11.29 o 
  -3   0  14      111.39       87.90     10.09 o 
  -2   0  14       66.05       48.10      7.28 o 
  -1   0  14     1227.68     1230.86     42.30 o 
   0   0  14      124.36      116.50      8.19 o 
   1   0  14      237.26      226.02      7.83 o 
   2   0  14       39.39       37.68      4.22 o 
   3   0  14        7.16        4.28      6.92 o 
  -3   1  14       12.26       11.03      8.09 o 
  -2   1  14      246.96      217.19     10.11 o 
  -1   1  14     1017.82     1031.30     35.93 o 
   0   1  14      117.30      116.06      7.85 o 
   2   1  14      241.18      225.99     11.82 o 
   3   1  14       15.95       21.32      4.98 o 
  -3   2  14        7.88        9.41      5.72 o 
  -2   2  14       74.53       75.04      9.22 o 
  -1   2  14        9.66       14.33      5.28 o 
   0   2  14       48.18       55.27      5.79 o 
   1   2  14       87.06       84.87      5.20 o 
   2   2  14        1.07        1.66      3.72 o 
   3   2  14       17.63       16.60      4.99 o 
  -3   3  14       39.22       35.46      6.46 o 
  -2   3  14       24.47       17.56      5.16 o 
  -1   3  14      591.04      589.18     22.37 o 
   0   3  14      380.74      341.94     14.27 o 
   1   3  14        4.09       -0.30      4.37 o 
   2   3  14       25.64       28.59      4.31 o 
   3   3  14       16.14       16.29      9.51 o 
  -3   4  14       20.57       24.56      9.29 o 
  -2   4  14       88.19       76.31     11.84 o 
  -1   4  14       29.82       36.16      6.51 o 
   0   4  14      240.49      238.31     11.24 o 
   1   4  14       73.60       71.68      6.40 o 
   2   4  14        1.05       -0.73      3.91 o 
   3   4  14       17.53       18.53      5.11 o 
  -3   5  14       52.88       35.62      7.48 o 
  -2   5  14       49.07       64.74     11.48 o 
  -1   5  14       24.10       29.24      4.85 o 
   0   5  14       40.63       34.80      5.64 o 
   1   5  14        3.23        1.58      4.78 o 
   2   5  14        1.17        9.33      4.13 o 
   3   5  14        0.18       -3.05      4.80 o 
  -2   6  14       36.16       26.43      6.55 o 
   0   6  14      112.45       96.11      7.83 o 
   1   6  14        1.20       -4.47      4.86 o 
   2   6  14        5.66        3.07      6.64 o 
   3   6  14       29.02       38.70      8.65 o 
  -2   7  14       20.96       41.10     13.94 o 
  -1   7  14       45.68       38.65      5.74 o 
   0   7  14       93.13       80.63      7.72 o 
   1   7  14       42.42       35.56      6.36 o 
   2   7  14       32.94       40.66      7.78 o 
   3   7  14       59.55       62.88      9.79 o 
  -2   8  14        2.28        6.79     10.64 o 
  -1   8  14       45.22       49.89      6.54 o 
   0   8  14        3.59        5.81      5.68 o 
   1   8  14       43.65       37.77      6.88 o 
   2   8  14       42.82       41.25      7.95 o 
  -1   9  14       14.15       12.84      6.46 o 
   0   9  14       20.05       13.97      6.38 o 
   1   9  14        2.80        2.44      6.33 o 
   2   9  14       17.77        9.08      7.65 o 
   0  10  14        0.04       -5.47      6.18 o 
   1  10  14        5.59        3.70      6.72 o 
   0  -8  15       52.52       77.95     10.31 o 
   1  -8  15       13.51       15.43      8.73 o 
  -2  -7  15       81.80       85.48     10.01 o 
  -1  -7  15        8.20       16.82      7.72 o 
   0  -7  15      153.25      168.40     12.99 o 
   1  -7  15       42.59       42.22      8.82 o 
   2  -7  15        5.80        7.44      8.54 o 
  -2  -6  15       40.35       22.40      8.39 o 
  -1  -6  15       96.65      105.80      9.49 o 
   0  -6  15        0.15        7.55      7.28 o 
   1  -6  15      175.77      149.92     11.95 o 
   2  -6  15       72.45       61.59      9.64 o 
  -2  -5  15       29.21       46.46      8.76 o 
  -1  -5  15       67.83       68.20      8.50 o 
   0  -5  15      139.76      145.61      7.72 o 
   1  -5  15        0.10       -1.58      6.40 o 
   2  -5  15      209.35      203.81     13.29 o 
  -2  -4  15      115.50      120.36     11.87 o 
  -1  -4  15      105.74      120.00     10.66 o 
   0  -4  15      222.04      232.10     12.30 o 
   1  -4  15      214.28      204.39     12.26 o 
   2  -4  15       45.99       43.06      7.95 o 
   3  -4  15       34.55       30.89      9.42 o 
  -3  -3  15       57.89       61.15     10.33 o 
  -2  -3  15       39.33       46.20      8.56 o 
  -1  -3  15      128.32      127.59     10.22 o 
   0  -3  15       20.21       15.05      5.82 o 
   1  -3  15      221.09      218.93      9.51 o 
   2  -3  15       31.98       32.53      7.44 o 
   3  -3  15        0.56       -1.51      8.13 o 
  -3  -2  15       37.79       28.97      9.23 o 
  -2  -2  15      100.34       89.69      9.71 o 
  -1  -2  15        0.97       -2.90      6.07 o 
   0  -2  15      186.07      183.46     10.74 o 
   1  -2  15       19.16       23.61      3.96 o 
   2  -2  15      136.34      123.33     10.64 o 
   3  -2  15       19.86       27.35      8.65 o 
  -3  -1  15        2.33       -1.60      8.65 o 
  -2  -1  15      339.64      327.78     15.85 o 
  -1  -1  15      212.72      194.14     11.61 o 
   0  -1  15       14.58       17.83      5.53 o 
   1  -1  15      267.22      278.75      9.21 o 
   2  -1  15       31.42       33.80      4.56 o 
   3  -1  15       52.42       43.65      8.67 o 
  -3   0  15       67.80       46.13      9.69 o 
  -2   0  15       29.46       34.80      7.39 o 
  -1   0  15      225.53      236.75     12.60 o 
   0   0  15      177.89      167.77      9.86 o 
   2   0  15      126.90      117.34      6.65 o 
   3   0  15        0.98        3.48      7.07 o 
  -3   1  15       63.91       61.15     10.03 o 
  -2   1  15      307.76      271.45     14.42 o 
  -1   1  15      100.35      109.00      9.08 o 
   0   1  15      350.38      330.20     14.10 o 
   1   1  15      111.00       86.45      8.02 o 
   2   1  15       88.81       90.54      6.26 o 
   3   1  15        1.86       -1.92      7.03 o 
  -3   2  15        9.79        8.58      6.05 o 
  -2   2  15      297.62      315.36     11.04 o 
  -1   2  15      199.61      192.70     10.90 o 
   0   2  15        9.21        7.29      4.99 o 
   1   2  15      361.16      363.82     15.07 o 
   2   2  15        0.27        0.91      3.94 o 
   3   2  15        0.35        1.95      4.91 o 
  -3   3  15       18.08       11.42      6.58 o 
  -2   3  15       46.45       44.91      9.02 o 
  -1   3  15      189.34      192.55     11.16 o 
   0   3  15       22.41       25.06      5.62 o 
   1   3  15       35.20       39.21      5.84 o 
   2   3  15       11.39       16.54      4.28 o 
   3   3  15        1.44        0.99      4.94 o 
  -2   4  15       20.59       25.26      6.12 o 
  -1   4  15       35.81       33.36      6.74 o 
   0   4  15       40.24       41.40      6.08 o 
   1   4  15       45.18       53.98      6.44 o 
   2   4  15        0.68        4.09      4.23 o 
   3   4  15        1.17       -1.62      4.97 o 
  -2   5  15       24.18       43.92     12.01 o 
  -1   5  15       41.57       46.69      7.28 o 
   0   5  15       52.49       54.26      6.62 o 
   1   5  15      121.26      109.38      8.82 o 
   2   5  15        1.16        5.81      4.34 o 
   3   5  15        8.26        8.16      5.18 o 
  -2   6  15       13.26        3.57      6.65 o 
  -1   6  15       78.47       96.35      6.76 o 
   0   6  15        1.07        0.11      5.28 o 
   1   6  15        6.65        8.78      5.69 o 
   2   6  15        4.80        9.47      7.29 o 
   3   6  15       17.57       18.04      5.50 o 
  -2   7  15       36.74       48.08     14.02 o 
  -1   7  15        4.31        1.23      5.45 o 
   0   7  15        0.60        2.53      5.81 o 
   1   7  15       11.02        9.90      5.97 o 
   2   7  15       61.78       59.32      8.76 o 
  -1   8  15       25.58       28.08      6.46 o 
   0   8  15        3.01        5.30      6.18 o 
   1   8  15        2.26       -1.08      5.97 o 
   2   8  15       47.44       53.16      8.73 o 
  -1   9  15        0.60       -2.57      6.56 o 
   0   9  15        5.48        0.39      6.20 o 
   1   9  15        0.10        0.19      6.35 o 
  -1  -7  16       11.59        7.11      8.11 o 
   0  -7  16      151.79      157.83     13.47 o 
   1  -7  16       65.77       90.36     10.59 o 
  -1  -6  16      223.05      229.77     14.44 o 
   1  -6  16      135.68      156.59     12.67 o 
  -2  -5  16       84.96      100.35     10.72 o 
  -1  -5  16      137.21      134.61     11.83 o 
   0  -5  16      108.24       99.37      9.02 o 
   1  -5  16        2.26        2.07      6.94 o 
   2  -5  16       33.38       34.22      9.12 o 
  -2  -4  16      101.31       94.06     10.61 o 
  -1  -4  16       25.65       31.19      8.04 o 
   0  -4  16       80.88       83.20      8.24 o 
   1  -4  16      154.18      144.64     11.16 o 
   2  -4  16       13.04       11.70      7.41 o 
  -2  -3  16        0.63       -0.61      7.89 o 
  -1  -3  16      264.31      272.96     14.18 o 
   0  -3  16       53.58       49.68      7.18 o 
   1  -3  16      131.07      133.83     10.66 o 
   2  -3  16       81.70       77.95      8.97 o 
  -2  -2  16       80.78       70.06      9.75 o 
  -1  -2  16       52.02       54.26      7.96 o 
   0  -2  16      176.29      183.92     11.41 o 
   1  -2  16        8.21       12.65      4.11 o 
   2  -2  16       66.78       65.13      8.09 o 
   3  -2  16        6.79       11.15      8.43 o 
  -2  -1  16       64.59       56.34      8.62 o 
  -1  -1  16        6.94        7.76      6.57 o 
   0  -1  16       25.68       20.25      6.07 o 
   1  -1  16      110.02      103.39      6.19 o 
   2  -1  16        0.43        2.55      6.25 o 
   3  -1  16        7.77        3.37      8.00 o 
  -2   0  16        9.54        4.58      7.29 o 
  -1   0  16        3.26        5.99      6.22 o 
   0   0  16      508.12      479.39     19.04 o 
   1   0  16        2.01        6.33      5.45 o 
   2   0  16       52.21       58.92      5.29 o 
   3   0  16        4.50        4.08      7.57 o 
  -2   1  16       28.76       23.97      7.70 o 
  -1   1  16       47.55       43.75      7.39 o 
   0   1  16      931.40      866.35     30.76 o 
   1   1  16        2.34        1.51      5.34 o 
   2   1  16       16.93       12.01      4.35 o 
   3   1  16       79.58       56.08      8.88 o 
  -2   2  16       48.80       38.15      8.24 o 
  -1   2  16       51.60       47.02      7.02 o 
   0   2  16        1.48        2.42      5.19 o 
   1   2  16       87.57       96.97      8.06 o 
   2   2  16        2.07        7.85      4.37 o 
   3   2  16       43.77       39.74      5.82 o 
  -2   3  16        1.70        5.15      5.83 o 
  -1   3  16      133.20      134.40      9.99 o 
   0   3  16      220.83      201.77     11.28 o 
   1   3  16        1.28        0.07      5.38 o 
   2   3  16       42.01       41.62      5.09 o 
   3   3  16        0.97        2.45      5.24 o 
  -2   4  16       54.35       50.84     11.17 o 
  -1   4  16       22.91       10.98      6.57 o 
   0   4  16      204.20      201.47     11.43 o 
   1   4  16       49.27       46.52      6.75 o 
   2   4  16        3.61        5.73      4.43 o 
   3   4  16       10.19        7.52      5.48 o 
  -2   5  16        0.16        5.35      7.46 o 
  -1   5  16      114.42      114.23     10.31 o 
   0   5  16        0.09       -3.74      5.62 o 
   1   5  16       12.31       13.12      6.07 o 
   2   5  16        9.98       14.42      7.05 o 
  -2   6  16        0.87        0.26     10.28 o 
  -1   6  16       14.81        8.00      7.28 o 
   0   6  16        0.76        5.92      6.08 o 
   1   6  16        5.77        2.98      6.07 o 
   2   6  16       22.50       25.94      7.82 o 
  -1   7  16        0.37        0.74      7.42 o 
   0   7  16        3.00       -0.65      6.23 o 
   1   7  16       53.22       58.02      7.65 o 
   2   7  16        1.22        2.72      7.46 o 
  -1   8  16       18.30       22.46      8.73 o 
   0   8  16        0.09       -0.47      6.48 o 
   1   8  16        0.06       -0.19      6.38 o 
   0   9  16       38.42       45.35      8.04 o 
  -1  -6  17      121.30      121.81     11.20 o 
   1  -6  17       51.11       58.04      9.69 o 
  -1  -5  17       22.50       20.92      8.30 o 
   1  -5  17        8.06        7.35      7.85 o 
  -2  -4  17      114.57      127.58     12.32 o 
   0  -4  17       42.86       42.78      7.85 o 
   1  -4  17      129.44      131.46     10.83 o 
   2  -4  17        9.87       11.69      8.50 o 
  -2  -3  17        2.72        7.33      8.76 o 
  -1  -3  17      203.93      198.04     12.95 o 
   0  -3  17        9.99        8.78      6.90 o 
   1  -3  17      107.90      111.50     10.61 o 
   2  -3  17       74.35       81.84      9.42 o 
  -2  -2  17       69.01       83.85     10.79 o 
  -1  -2  17        1.91       -1.41      6.90 o 
   0  -2  17      105.81      107.00      9.99 o 
   1  -2  17        1.42       -0.82      5.86 o 
   2  -2  17       40.90       43.32      8.06 o 
  -2  -1  17       81.18       58.84      9.38 o 
  -1  -1  17      230.89      208.07     12.75 o 
   0  -1  17       44.20       57.68      7.37 o 
   1  -1  17      104.59      107.70      9.10 o 
   2  -1  17        9.50        9.45      6.88 o 
  -2   0  17        6.10       -0.61      7.48 o 
  -1   0  17      142.29      139.89     10.98 o 
   0   0  17        3.30        4.02      5.99 o 
   1   0  17        1.94        5.10      5.75 o 
   2   0  17       65.93       70.97      5.87 o 
  -2   1  17      151.65      141.55     12.11 o 
  -1   1  17       69.90       47.38      8.08 o 
   0   1  17       21.18       31.41      6.59 o 
   1   1  17       45.17       48.62      7.07 o 
   2   1  17        1.36        1.58      4.52 o 
  -2   2  17       25.76       37.94      8.73 o 
  -1   2  17      270.76      246.61     13.27 o 
   0   2  17       26.84       14.66      6.14 o 
   1   2  17       67.65       76.92      7.76 o 
   2   2  17       60.96       64.17      5.64 o 
  -2   3  17        3.90       -7.22      8.06 o 
  -1   3  17        1.56        7.83      6.55 o 
   0   3  17      146.13      133.42      9.84 o 
   1   3  17        0.44        5.81      6.05 o 
   2   3  17       11.36       13.29      7.02 o 
  -2   4  17       41.29       32.15      9.25 o 
  -1   4  17        0.71        3.05      6.55 o 
   0   4  17       14.08       21.60      6.70 o 
   1   4  17       44.40       58.67      7.42 o 
   2   4  17        0.73        5.30      6.88 o 
  -1   5  17       44.82       59.90      8.65 o 
   0   5  17       36.86       28.88      7.18 o 
   1   5  17       28.25       30.20      7.05 o 
   2   5  17        2.65        9.25      7.33 o 
  -1   6  17        1.90       -1.12      7.48 o 
   0   6  17      115.70      103.91     10.01 o 
   1   6  17        6.93       -1.45      6.44 o 
   2   6  17        1.05       -2.75      7.07 o 
  -1   7  17        5.58       12.80      8.28 o 
   0   7  17        3.33        4.71      6.88 o 
   1   7  17        6.97        0.00      6.59 o 
  -1  -4  18       33.45       35.04      9.21 o 
   0  -4  18       24.61       29.55      7.98 o 
  -1  -3  18       96.40       86.43     10.09 o 
   0  -3  18      124.96      116.24     11.07 o 
  -1  -2  18        0.12       -6.01      7.48 o 
   0  -2  18      358.47      362.89     17.06 o 
   1  -2  18       20.78       13.70      6.74 o 
   2  -2  18       15.70       19.98      8.02 o 
  -1  -1  18      118.62      114.44     11.28 o 
   0  -1  18       76.79       85.61      9.02 o 
   1  -1  18       20.04       21.51      6.81 o 
   2  -1  18        6.17       -3.68      7.03 o 
  -1   0  18      108.49      124.65     11.18 o 
   0   0  18        2.22        5.90      6.55 o 
   1   0  18       29.99       23.24      6.66 o 
   2   0  18       36.84       37.78      6.38 o 
  -2   1  18       38.48       37.72      9.34 o 
  -1   1  18        0.76      -10.52      7.02 o 
   0   1  18        1.44        5.41      6.23 o 
   1   1  18       87.64       97.08      8.84 o 
   2   1  18       18.73       19.58      7.50 o 
  -1   2  18      160.99      145.72     11.65 o 
   0   2  18        0.11        1.97      6.33 o 
   1   2  18       11.69       13.19      6.88 o 
   2   2  18       11.64       15.87      7.50 o 
  -1   3  18       16.71       26.91      7.70 o 
   0   3  18       35.68       35.88      7.28 o 
   1   3  18        1.76        0.60      6.57 o 
   2   3  18       16.61       19.74      7.59 o 
  -1   4  18        7.54        8.30      7.33 o 
   0   4  18        1.27       -4.37      6.40 o 
   1   4  18       35.70       46.26      7.83 o 
   2   4  18        0.07       -0.15      7.28 o 
  -1   5  18       36.92       29.18      8.11 o 
   0   5  18       30.85       35.11      7.61 o 
   1   5  18       45.39       44.94      7.85 o 
   0   6  18       43.52       45.61      8.32 o 
   1   6  18        3.69       -0.84      6.75 o 
   0  -3  19       58.98       47.86      8.89 o 
  -1  -2  19        2.88       -0.11      8.45 o 
   0  -2  19       47.00       58.50      8.89 o 
  -1  -1  19       57.51       40.64      8.86 o 
   0  -1  19        8.81        6.18      7.48 o 
   1  -1  19      198.91      201.90     12.49 o 
  -1   0  19       24.46       23.39      8.19 o 
   0   0  19       77.92       75.36      8.63 o 
   1   0  19       39.33       36.06      7.52 o 
  -1   1  19        5.56        3.44      7.87 o 
   0   1  19       27.23       32.56      7.50 o 
   1   1  19       11.06       15.09      7.07 o 
  -1   2  19       45.75       55.25      9.29 o 
   0   2  19        4.03        0.99      6.79 o 
   1   2  19        4.86       10.09      7.07 o 
  -1   3  19        8.14        9.68      7.63 o 
   0   3  19       50.88       51.90      8.17 o 
   1   3  19       24.99       20.67      7.67 o 
   0   4  19       24.14       34.93      7.87 o 
   1   4  19        0.64        7.07      7.37 o 
                                                 
